# Supplementary material for: Edible native plants of the Gulf of Mexico Province
Source: Biodivers Data J. 2022 Jun 3;10:e80565. doi: 10.3897/BDJ.10.e80565 (PMC9848560; doi:10.3897/BDJ.10.e80565)
Supplement: Supplementary material 1 — Categories of use, plant organ utilised and management of native edible plants of the Gulf of Mexico [file bdj-10-e80565-s001.csv]

Famillia	Specie	Edibles	Seasonings	Packaging	Multipurpose by use	Root or bulb	Stem	Bark	Wood or trunk	Leaf	Flowers	Fruits	Seeds	Resin or latex	Multipurpose by plant organ	No data of plant organ used	Management
Acanthaceae	Justicia spicigera Schltdl.	1	0	0	0	0	0	0	0	0	1	0	0	0	0	0	gathering
Actinidaceae	Saurauia cana B.T.Keller & Breedlove	1	0	0	0	0	0	0	0	0	0	1	0	0	0	0	gathering|incipient management
Adoxaceae	Sambucus canadensis L.	1	0	0	0	0	0	0	0	0	0	1	0	0	0	0	gathering|incipient management
Amaranthaceae	Amaranthus cruentus L.	1	0	0	0	0	0	0	0	1	0	0	0	0	0	0	gathering|incipient management|cultivated
Amaranthaceae	Amaranthus hybridus L.	1	0	0	0	0	0	0	0	1	0	0	1	0	1	0	gathering|incipient management|cultivated
Amaranthaceae	Amaranthus hypochondriacus L.	1	0	0	0	0	0	0	0	1	0	0	1	0	1	0	gathering|incipient management|cultivated
Amaranthaceae	Amaranthus palmeri S.Watson	1	0	0	0	0	1	0	0	1	0	0	1	0	1	0	gathering|incipient management|cultivated
Amaranthaceae	Atriplex canescens (Pursh) Nutt	1	0	0	0	0	0	0	0	0	0	0	1	0	0	0	gathering
Amaranthaceae	Chenopodium incisum Poir.	1	1	0	1	0	0	0	0	1	0	0	0	0	0	0	gathering|incipient management
Amaranthaceae	Chenopodium berlandieri Moq.	1	0	0	0	0	0	0	0	1	1	0	0	0	1	0	gathering|incipient management
Amaranthaceae	Dysphania ambrosioides (L.) Mosyakin & Clemants	1	1	0	1	0	0	0	0	1	0	0	0	0	0	0	gathering|incipient management
Amarylidaceae	Allium glandulosum Link & Otto.	1	1	0	1	1	0	0	0	0	0	0	0	0	0	0	gathering|incipient management|cultivated
Amarylidaceae	Allium longifolium (Kunth) Spreng.	1	0	0	0	1	0	0	0	1	0	0	0	0	1	0	gathering|incipient management
Anacardiaceae	Pistacia mexicana Kunth	1	0	0	0	0	0	0	0	0	0	1	1	0	1	0	gathering|incipient management
Anacardiaceae	Rhus aromatica Aiton	1	0	0	0	0	0	0	0	0	0	1	0	0	0	0	incipient management
Anacardiaceae	Rhus microphylla Engelm.	1	0	0	0	0	0	0	0	0	0	1	0	0	0	0	gathering
Anacardiaceae	Rhus pachyrrhachis Hemsl.	1	0	0	0	0	0	0	0	0	0	1	0	0	0	0	gathering
Anacardiaceae	Rhus virens Lindh. ex A.Gray	1	0	0	0	0	0	0	0	0	0	1	0	0	0	0	gathering
Anacardiaceae	Spondias mombin L.	1	0	0	0	0	0	0	0	0	0	1	0	0	0	0	gathering
Anacardiaceae	Spondias purpurea L.	1	0	0	0	0	0	0	0	0	0	1	0	0	0	0	gathering
Anacardiaceae	Tapirira mexicana Marchand	1	0	0	0	0	0	0	0	0	0	1	1	0	1	0	gathering|incipient management
Annonaceae	Annona glabra L.	1	0	0	0	0	0	0	0	0	0	1	0	0	0	0	gathering|incipient management
Annonaceae	Annona globiflora Schltdl.	1	0	0	0	0	0	0	0	0	0	1	0	0	0	0	gathering
Annonaceae	Annona muricata L.	1	0	0	0	0	0	0	0	0	0	1	0	0	0	0	incipient management
Annonaceae	Annona purpurea Moc. & Sessé ex Dunal	1	0	0	0	0	0	0	0	0	0	1	0	0	0	0	gathering|incipient management
Annonaceae	Annona reticulata L.	1	0	0	0	0	0	0	0	0	0	1	0	0	0	0	gathering|incipient management
Annonaceae	Annona rensoniana Standl.	1	0	0	0	0	0	0	0	0	0	1	0	0	0	0	incipient management|cultivated
Annonaceae	Annona scleroderma Saff.	1	0	0	0	0	0	0	0	0	0	1	0	0	0	0	gathering|incipient management
Annonaceae	Annona squamosa L.	1	0	0	0	0	0	0	0	0	0	1	0	0	0	0	gathering
Annonaceae	Mosannona depressa (Baill.) Chatrou	1	0	0	0	0	0	0	0	0	0	1	0	0	0	0	gathering|incipient management|cultivated
Annonaceae	Rollinia mucosa (Jacq.) Baill.	1	0	0	0	0	0	0	0	0	0	1	0	0	0	0	gathering
Apiaceae	Daucus montanus Humb. & Bonpl. ex Spreng.	1	0	0	0	0	0	0	0	1	0	0	0	0	0	0	gathering|incipient management
Apiaceae	Eryngium foetidum L.	0	1	0	0	0	1	0	0	1	0	0	1	0	1	0	gathering
Apocynaceae	Gonolobus barbatus Kunth	1	0	0	0	0	0	0	0	0	0	1	0	0	0	0	gathering|incipient management
Apocynaceae	Gonolobus niger (Cav.) R.Br. ex Schult.	1	1	0	1	1	1	0	0	0	1	1	0	1	1	0	gathering
Apocynaceae	Marsdenia coulteri Hemsl.	1	0	0	0	0	0	0	0	0	0	1	0	0	0	0	gathering|incipient management
Apocynaceae	Marsdenia macrophylla (Humb. & Bonpl.) Fourn.	1	0	0	0	0	0	0	0	0	0	1	0	0	0	0	gathering
Apocynaceae	Plumeria rubra L.	0	1	0	0	0	0	0	0	0	1	0	0	0	0	0	gathering|incipient management
Apocynaceae	Tabernaemontana alba Mill.	1	0	0	0	0	0	0	0	0	0	1	0	0	0	0	gathering
Apocynaceae	Tabernaemontana litoralis Kunth	1	0	0	0	0	0	0	0	0	0	1	0	0	0	0	gathering
Apocynaceae	Vallesia glabra (Cav.) Link	1	0	0	0	0	0	0	0	0	0	1	0	0	0	0	gathering|incipient management
Araceae	Anthurium schlechtendalii Kunth	0	0	1	0	0	0	0	0	1	0	0	0	0	0	0	gathering
Araceae	Anthurium scandens (Aubl.) Engl.	1	0	0	0	0	0	0	0	0	0	1	0	0	0	0	gathering
Araceae	Monstera deliciosa Liebm.	1	0	0	0	0	0	0	0	0	0	1	0	0	0	0	gathering
Araceae	Monstera tuberculata var. tuberculata Lundell	1	0	0	0	0	0	0	0	0	0	1	0	0	0	0	gathering
Araceae	Philodendron radiatum var. radiatum Schott	1	0	0	0	0	0	0	0	0	0	1	0	0	0	0	cultivated
Araceae	Philodendron sagittifolium Liebm.	0	0	1	0	0	0	0	0	1	0	0	0	0	0	0	gathering|incipient management|cultivated
Araceae	Philodendron tripartitum (Jacq.) Schott	1	0	0	0	0	0	0	0	0	0	1	0	0	0	0	gathering
Araceae	Pistia stratiotes L.	1	0	0	0	0	0	0	0	0	0	1	0	0	0	0	gathering
Araceae	Spathiphyllum friedrichsthalii Schott	1	0	0	0	0	0	0	0	0	1	0	0	0	0	0	gathering
Araceae	Spathiphyllum phryniifolium Schott	1	0	0	0	0	0	0	0	0	1	0	0	0	0	0	gathering
Araceae	Syngonium angustatum Schott, Oesterr.	1	0	0	0	0	0	0	0	0	0	1	0	0	0	0	gathering
Araceae	Syngonium neglectum Schott	1	0	0	0	0	0	0	0	0	0	1	0	0	0	0	gathering
Araceae	Syngonium podophyllum Schott	1	0	0	0	0	0	0	0	0	0	1	0	0	0	0	gathering
Araceae	Xanthosoma robustum Schott	1	0	0	0	1	0	0	0	0	0	1	0	0	1	0	gathering
Araliaceae	Dendropanax arboreus (L.) Decne & Planch.	1	0	0	0	0	0	0	0	1	0	0	0	0	0	0	gathering
Araliaceae	Hydrocotyle umbellata L.	1	0	0	0	0	1	0	0	1	0	0	0	0	1	0	gathering
Araliaceae	Oreopanax capitatus (Jacq.) Decne & Planch.	0	0	1	0	0	0	0	0	1	0	0	0	0	0	0	gathering
Araliaceae	Oreopanax echinops (Schldtl. & Cham.) Decne. & Planch.	0	0	1	0	0	0	0	0	1	0	0	0	0	0	0	gathering
Araliaceae	Oreopanax flaccidus Marchal	0	0	1	0	0	0	0	0	1	0	0	0	0	0	0	gathering|incipient management|cultivated
Arecaceae	Acrocomia aculeata (Jacq.) Lodd. ex Mart.	1	0	0	0	0	0	0	0	0	0	1	0	0	0	0	gathering
Arecaceae	Astrocaryum mexicanum Liebm. ex Mart.	1	0	0	0	0	0	0	0	0	1	1	1	0	1	0	gathering|incipient management
Arecaceae	Attalea rostrata Oerst.	1	0	0	0	0	0	0	0	0	0	1	1	0	1	0	gathering
Arecaceae	Bactris major Jacq.	1	0	0	0	0	0	0	0	0	0	1	0	0	0	0	gathering
Arecaceae	Bactris mexicana Mart.	1	0	0	0	0	0	0	0	0	1	1	0	0	1	0	gathering
Arecaceae	Brahea dulcis (Kunth) Mart.	1	0	0	0	0	0	0	0	0	0	1	0	0	0	0	gathering|incipient management
Arecaceae	Chamaedorea alternans H.Wendl.	1	0	0	0	0	0	0	0	0	1	0	0	0	0	0	gathering|incipient management
Arecaceae	Chamaedorea cataractarum Mart.	1	0	0	0	0	0	0	0	0	1	0	0	0	0	0	gathering|incipient management
Arecaceae	Chamaedorea elegans Mart.	1	0	0	0	0	0	0	0	0	1	0	0	0	0	0	gathering
Arecaceae	Chamaedorea oblongata Mart.	1	0	0	0	0	0	0	0	0	1	0	0	0	0	0	gathering
Arecaceae	Chamaedorea pinnatifrons (Jacq.) Oerst.	1	0	0	0	0	0	0	0	0	1	0	0	0	0	0	gathering
Arecaceae	Chamaedorea seifrizii Burret	1	0	0	0	0	0	0	0	0	1	0	0	0	0	0	gathering
Arecaceae	Chamaedorea tepejilote Liebm.	1	0	0	0	0	0	0	0	0	1	0	0	0	0	0	gathering
Arecaceae	Cryosophila stauracantha (Heynh.) R.Evans	1	0	0	0	0	1	0	0	0	0	0	0	0	0	0	gathering
Arecaceae	Reinhardtia gracilis var. gracilior (Burret) H.E.Moore	1	0	0	0	0	0	0	0	0	0	1	0	0	0	0	gathering
Arecaceae	Sabal mexicana Mart.	1	0	0	0	0	1	0	0	1	0	1	1	0	1	0	gathering
Asparagaceae	Agave americana L.	1	0	1	1	0	0	0	0	1	1	0	0	0	1	0	gathering
Asparagaceae	Agave fourcroydes Lem.	1	0	0	0	0	0	0	0	0	1	0	0	0	0	0	incipient management
Asparagaceae	Agave gentryi B.Ullrich	1	0	0	0	0	0	0	0	1	1	0	0	0	1	0	gathering
Asparagaceae	Agave lechuguilla Torr.	1	0	0	0	0	1	0	0	1	1	0	0	0	1	0	gathering
Asparagaceae	Agave atrovirens Karw. ex Salm-Dyck	1	0	0	0	0	1	0	0	0	1	0	0	0	1	0	gathering
Asparagaceae	Agave mapisaga Trel.	1	0	0	0	0	0	0	0	1	1	0	0	0	1	0	gathering
Asparagaceae	Agave mitis Mart.	1	0	1	1	0	0	0	0	1	1	0	0	0	1	0	incipient management|cultivated
Asparagaceae	Agave montana Villarreal	1	0	0	0	0	0	0	0	1	1	0	0	0	1	0	gathering
Asparagaceae	Agave montium-sancticaroli García-Mend.	1	0	0	0	0	0	0	0	1	1	0	0	0	1	0	gathering|incipient management
Asparagaceae	Agave salmiana Otto ex Salm-Dyck	1	0	0	0	0	0	0	0	1	1	0	0	0	1	0	incipient management|cultivated
Asparagaceae	Agave striata Zucc.	1	0	0	0	0	0	0	0	1	1	0	0	0	1	0	incipient management|cultivated
Asparagaceae	Agave weberi Cels ex Poisson	1	0	0	0	0	0	0	0	0	1	0	0	0	0	0	gathering|incipient management|cultivated
Asparagaceae	Beschorneria septentrionalis García-Mend.	1	0	0	0	0	0	0	0	1	1	0	0	0	0	0	incipient management|cultivated
Asparagaceae	Beschorneria yuccoides subsp. dekosteriana (K.Koch) García-Mend.	1	0	0	0	0	0	0	0	0	1	0	0	0	0	0	incipient management|cultivated
Asparagaceae	Dasylirion longissimum Lem.	1	0	0	0	0	0	0	0	0	1	0	0	0	0	0	gathering|incipient management
Asparagaceae	Dasylirion texanum Scheele	1	0	0	0	0	1	0	0	0	1	0	0	0	1	0	incipient management|cultivated
Asparagaceae	Manfreda scabra (Ortega) McVaugh	1	0	0	0	0	0	0	0	1	1	0	0	0	1	0	gathering|incipient management|cultivated
Asparagaceae	Milla biflora Cav.	1	1	0	1	0	0	0	0	0	1	0	0	0	0	0	gathering|incipient management|cultivated
Asparagaceae	Yucca carnerosana (Trel.) McKelvey	1	0	0	0	0	0	0	0	0	1	1	0	0	1	0	gathering
Asparagaceae	Yucca filifera Chabaud	1	0	0	0	0	0	0	0	0	1	1	0	0	1	0	gathering
Asparagaceae	Yucca gigantea Lem.	1	0	0	0	0	0	0	0	0	1	0	0	0	0	0	gathering|incipient management
Asparagaceae	Yucca periculosa Baker	1	0	0	0	0	0	0	0	0	1	0	0	0	0	0	gathering|incipient management
Asparagaceae	Yucca treculeana Carriere	1	0	0	0	0	0	0	0	0	1	1	0	0	1	0	gathering|incipient management
Asteraceae	Dahlia imperialis Roezl ex Ortgies	1	0	0	0	0	0	0	0	0	1	0	0	0	0	0	gathering
Asteraceae	Helianthus annuus L.	1	0	0	0	0	0	0	0	0	1	0	1	0	1	0	gathering
Asteraceae	Porophyllum ruderale (Jacq.) Cass.	1	1	0	1	0	1	0	0	1	0	0	0	0	1	0	gathering
Asteraceae	Senecio roseus Sch.Bip.	1	0	0	0	0	0	0	0	1	0	0	0	0	0	0	gathering|incipient management
Asteraceae	Tagetes erecta L.	0	1	0	0	0	0	0	0	0	1	0	0	0	0	0	gathering|incipient management
Asteraceae	Tagetes lucida Cav.	1	0	0	0	0	0	0	0	0	1	0	0	0	0	0	gathering
Asteraceae	Tagetes micrantha Cav.	1	1	0	1	0	1	0	0	1	1	0	0	0	1	0	gathering|incipient management
Asteraceae	Tamaulipa azurea (DC.) R.M.King & H.Rob.	1	0	0	0	0	0	0	0	1	0	0	0	0	0	0	gathering|incipient management
Asteraceae	Thymophylla pentachaeta (DC.) Small	1	0	0	0	0	1	0	0	1	1	0	0	0	1	0	gathering|incipient management
Bassellaceae	Anredera vesicaria (Lam.) C.F.Gaertn.	1	0	0	0	0	0	0	0	1	0	0	0	0	0	0	gathering
Bataceae	Batis maritima L.	1	0	0	0	0	0	0	0	1	0	0	0	0	0	0	gathering
Begoniaceae	Begonia gracilis Kunth	0	1	0	0	0	0	0	0	1	0	0	0	0	0	0	gathering
Begoniaceae	Begonia heracleifolia Schltdl. & Cham.	1	0	0	0	0	0	0	0	1	0	0	0	0	0	0	gathering
Begoniaceae	Begonia multistaminea Burt-Utley	1	0	0	0	0	1	0	0	0	0	0	0	0	0	0	gathering
Begoniaceae	Begonia nelumbonifolia Schltdl. & Cham.	1	1	0	1	0	1	0	0	1	1	0	0	0	1	0	gathering|incipient management
Berberidaceae	Berberis trifoliolata Moric.	1	0	0	0	0	0	0	0	0	1	1	1	0	1	0	gathering
Bignoniaceae	Amphitecna tuxtlensis A.H.Gentry	1	0	0	0	0	0	0	0	0	0	1	0	0	0	0	gathering
Bignoniaceae	Crescentia alata Kunth	1	0	1	1	0	0	0	0	0	0	1	1	0	1	0	gathering
Bignoniaceae	Crescentia cujete L.	1	0	1	1	0	0	0	0	0	0	1	1	0	1	0	gathering
Bignoniaceae	Parmentiera aculeata (Kunth) Seem.	1	0	0	0	0	0	0	0	0	1	1	0	0	1	0	gathering
Bignoniaceae	Tecoma stans Kunth	1	0	0	0	1	0	0	0	0	0	0	0	0	0	0	gathering|incipient management
Bixaceae	Bixa orellana L.	0	1	0	0	0	0	0	0	0	0	1	0	0	0	0	gathering
Boraginaceae	Cordia alliodora (Ruiz & Pav.) Oken	1	0	0	0	0	0	0	0	0	0	1	0	0	0	0	gathering
Boraginaceae	Cordia boissieri A.DC.	1	0	0	0	0	0	0	0	0	0	1	0	0	0	0	gathering
Boraginaceae	Cordia dentata Poir.	1	0	0	0	0	0	0	0	0	0	1	0	0	0	0	gathering|incipient management
Boraginaceae	Cordia dodecandra A.DC.	1	0	0	0	0	0	0	0	0	0	1	0	0	0	0	gathering|incipient management
Boraginaceae	Ehretia anacua (Teran & Berl) I.M.Johns	1	0	0	0	0	0	0	0	0	0	1	0	0	0	0	gathering|incipient management
Boraginaceae	Ehretia tinifolia L.	1	0	0	0	0	0	0	0	0	0	1	0	0	0	0	gathering
Boraginaceae	Tournefortia hirsutissima L.	1	0	0	0	0	0	0	0	1	0	0	0	0	0	0	incipient management|cultivated
Brassicaceae	Lepidium costaricense Thell.	1	0	0	0	0	1	0	0	1	0	0	0	0	1	0	gathering
Brassicaceae	Lesquerella fendleri (A.Gray) S.Watson	1	0	0	0	0	0	0	0	0	0	0	1	0	0	0	gathering
Bromeliaceae	Aechmea magdalenae (André) André ex Baker	1	0	0	0	0	0	0	0	0	0	1	0	0	0	0	gathering
Bromeliaceae	Bromelia karatas L.	1	0	0	0	0	0	0	0	0	0	1	0	0	0	0	gathering|incipient management
Bromeliaceae	Bromelia pinguin L.	1	0	0	0	1	1	0	0	0	1	1	1	0	1	0	gathering
Bromeliaceae	Catopsis nutans (Sw.) Griseb.	1	0	0	0	0	0	0	0	0	0	0	0	0	0	1	gathering
Bromeliaceae	Greigia van-hyningii L.B.Sm.	1	0	0	0	0	0	0	0	0	0	1	0	0	0	0	gathering
Bromeliaceae	Hechtia glomerata Zucc.	1	0	0	0	1	1	0	0	1	0	0	0	0	1	0	gathering
Burseraceae	Bursera simaruba (L.) Sarg.	1	0	0	0	0	0	0	0	0	0	1	0	0	0	0	gathering
Burseraceae	Protium copal (Schltdl. & Cham.) Engl.	1	0	0	0	0	0	0	0	0	0	1	0	0	0	0	gathering
Cactaceae	Acanthocereus tetragonus (L.) Hummelinck	1	0	0	0	0	1	0	0	0	0	1	0	0	1	0	gathering
Cactaceae	Cylindropuntia imbricata (Haw.) F.M.Knuth	1	0	0	0	0	0	0	0	0	0	1	0	0	0	0	gathering
Cactaceae	Echinocactus platyacanthus Link & Otto.	1	0	0	0	0	1	0	0	0	0	1	0	0	1	0	gathering
Cactaceae	Echinocereus cinerascens var. tulensis (Bravo) N.P.Taylor	1	0	0	0	0	0	0	0	0	0	1	0	0	0	0	gathering
Cactaceae	Echinocereus enneacanthus Engelm.	1	0	0	0	0	0	0	0	0	0	1	0	0	0	0	gathering
Cactaceae	Echinocereus pentalophus (DC.) Ruempler	1	0	0	0	0	0	0	0	0	0	1	0	0	0	0	gathering
Cactaceae	Echinocereus stramineus (Engelm.) F.Seitz	1	0	0	0	0	0	0	0	0	0	1	0	0	0	0	gathering
Cactaceae	Ferocactus hamatacanthus (Weber) Britton & Rose	1	0	0	0	0	0	0	0	0	0	1	0	0	0	0	gathering
Cactaceae	Ferocactus pilosus (Salm-Dyck) Werderman	1	0	0	0	0	0	0	0	0	1	1	0	0	1	0	gathering|incipient management
Cactaceae	Hylocereus undatus (Haw.) Britton & Rose	1	0	0	0	0	0	0	0	0	0	1	0	0	0	0	gathering
Cactaceae	Mammillaria hemisphaerica Engelm.	1	0	0	0	0	0	0	0	0	0	1	0	0	0	0	gathering
Cactaceae	Mammillaria heyderi Muehlenpf.	1	0	0	0	0	0	0	0	0	0	1	0	0	0	0	gathering
Cactaceae	Marginatocereus marginatus (DC.) Backeb.	1	0	0	0	0	0	0	0	0	0	0	0	0	0	1	gathering|incipient management
Cactaceae	Myrtillocactus geometrizans (Mart. ex Pfeiff.) Console	1	0	0	0	0	0	0	0	0	0	1	0	0	0	0	gathering
Cactaceae	Neomammillaria candida (Scheidw.) Britton & Rose.	1	0	0	0	0	0	0	0	0	0	1	0	0	0	0	gathering
Cactaceae	Nopalea dejecta Salm-Dyck	1	0	0	0	0	1	0	0	1	0	1	0	0	1	0	gathering
Cactaceae	Opuntia cantabrigiensis Lynch	1	0	0	0	0	1	0	0	0	0	1	0	0	1	0	gathering|incipient management|cultivated
Cactaceae	Opuntia engelmannii Salm-Dyck ex Engelm.	1	0	0	0	0	1	0	0	0	0	1	0	0	0	0	gathering
Cactaceae	Opuntia ficus-indica (L.) Mill.	1	0	0	0	0	1	0	0	1	0	1	0	0	1	0	gathering
Cactaceae	Opuntia leucotricha DC.	1	0	0	0	0	0	0	0	0	0	1	0	0	0	0	gathering
Cactaceae	Opuntia stenopetala Engelm	1	0	0	0	0	0	0	0	1	0	1	0	0	0	0	gathering
Cactaceae	Pereskiopsis aquosa (Weber) Britton & Rose	1	0	0	0	0	1	0	0	0	0	1	0	0	1	0	gathering
Cactaceae	Rhipsalis baccifera (Miller) Stearn	1	0	0	0	0	0	0	0	0	0	1	0	0	0	0	incipient management
Cactaceae	Selenicereus testudo (Karw. ex Zucc.) Buxb.	1	0	0	0	0	0	0	0	0	0	1	0	0	0	0	gathering|incipient management
Cactaceae	Stenocereus griseus (Haw.) Buxb.	1	0	0	0	0	0	0	0	0	0	1	0	0	0	0	gathering|incipient management
Calophyllaceae	Mammea americana L.	1	0	0	0	0	0	0	0	0	0	1	0	0	0	0	cultivated
Campanulaceae	Lobelia xalapensis Kunth	1	0	0	0	0	1	0	0	1	0	0	0	0	1	0	gathering|incipient management
Cannabaceae	Aphananthe monoica (Hemsl.) J.-F.Leroy	1	0	0	0	0	0	0	0	0	0	1	0	0	0	0	gathering|incipient management
Cannabaceae	Celtis caudata Planch.	1	0	0	0	0	0	0	0	0	0	1	0	0	0	0	gathering|incipient management
Cannabaceae	Celtis iguanaea (Jacq.) Sarg.	1	0	0	0	1	0	0	0	0	0	1	0	0	1	0	gathering|incipient management
Cannabaceae	Celtis laevigata Willd.	1	0	0	0	0	0	0	0	0	0	1	0	0	0	0	gathering
Cannabaceae	Celtis pallida Torr.	1	0	0	0	0	0	0	0	0	0	1	0	0	0	0	gathering|incipient management
Cannabaceae	Trema micrantha (L.) Blume	1	0	0	0	0	0	0	0	0	0	1	0	0	0	0	gathering|incipient management|cultivated
Cannaceae	Canna indica L.	0	0	1	0	0	0	0	0	1	0	0	0	0	0	0	gathering|incipient management|cultivated
Capparidaceae	Morisonia americana L.	1	0	0	0	0	0	0	0	0	1	0	0	0	0	0	gathering
Caricaceae	Carica papaya L.	1	0	0	0	0	1	0	0	1	1	1	1	0	1	0	gathering|incipient management
Caricaceae	Jacaratia dolichaula (Donn.Sm.) Woodson	1	0	0	0	0	0	0	0	0	0	1	0	0	0	0	gathering
Caricaceae	Jacaratia mexicana A.DC.	1	0	0	0	0	1	0	0	0	0	1	0	0	1	0	gathering
Caricaceae	Vasconcellea cauliflora (Jacq.) A.DC.	1	0	0	0	0	0	0	0	0	0	1	0	0	0	0	gathering
Caryophyllaceae	Drymaria cordata (L.) Willd. ex Schult.	1	0	0	0	0	1	0	0	1	0	0	0	0	1	0	gathering
Cecropiaceae	Cecropia obtusifolia Bertol.	1	0	0	0	0	0	0	0	0	0	1	0	0	0	0	gathering
Celastraceae	Hippocratea volubilis L.	1	0	0	0	0	0	0	0	0	0	0	1	0	0	0	incipient management
Celastraceae	Myginda latifolia Sw.	1	0	0	0	0	0	0	0	0	0	0	0	0	0	1	gathering|incipient management
Celastraceae	Salacia cordata (Miers) Mennega	1	0	0	0	0	0	0	0	0	0	1	0	0	0	0	gathering|incipient management|cultivated
Celastraceae	Salacia impressifolia (Miers) A.C.Sm	1	0	0	0	0	0	0	0	0	0	1	0	0	0	0	gathering
Celastraceae	Wimmeria concolor Cham. & Schltdl.	1	0	0	0	0	0	0	0	0	0	1	0	0	0	0	gathering|incipient management|cultivated
Chrysobalanaceae	Chrysobalanus icaco L.	1	0	0	0	0	0	0	0	0	1	1	0	0	1	0	gathering
Chrysobalanaceae	Couepia polyandra (Kunth) Rose	1	0	0	0	0	0	0	0	0	0	1	0	0	0	0	gathering|incipient management
Chrysobalanaceae	Hirtella racemosa var. hexandra (Willd. ex Roem. & Schult.) Prance	1	0	0	0	0	0	0	0	0	0	1	0	0	0	0	gathering|incipient management
Chrysobalanaceae	Licania platypus (Hemsl.) Fritsch	1	0	0	0	0	0	0	0	0	0	1	0	0	0	0	gathering|incipient management
Cleomaceae	Cleome magnifica Briq.	1	0	0	0	0	0	0	0	1	0	0	0	0	0	0	gathering
Clusiaceae	Clusia guatemalensis Hemsl.	1	0	0	0	0	0	0	0	0	0	1	0	0	0	0	gathering
Clusiaceae	Garcinia intermedia (Pittier) Hammel	1	0	0	0	0	0	0	0	0	0	1	0	0	0	0	gathering
Combretaceae	Terminalia amazonia (J.F.Gmel.) Exell	1	0	0	0	0	0	0	0	0	0	1	0	0	0	0	gathering
Commelinaceae	Tinantia erecta (Jacq.) Fenzl	1	0	0	0	0	1	0	0	1	0	0	0	0	1	0	gathering|incipient management
Convolvulaceae	Ipomoea batatas (L.) Lam.	1	0	0	0	1	0	0	0	0	0	0	0	0	0	0	gathering
Convolvulaceae	Ipomoea bracteata Cav.	1	0	0	0	1	0	0	0	0	0	0	0	0	0	0	gathering|incipient management
Convolvulaceae	Ipomoea dumosa (Benth.) L.O.Williams	1	0	0	0	0	1	0	0	1	0	0	0	0	1	0	gathering|incipient management|cultivated
Cucurbitaceae	Cucurbita argyrosperma Huber	1	0	0	0	0	0	0	0	0	1	1	1	0	1	0	gathering
Cucurbitaceae	Cucurbita foetidissima Kunth	1	0	0	0	0	0	0	0	0	0	1	1	0	1	0	gathering|incipient management
Cucurbitaceae	Cucurbita moschata Duchesne	1	1	0	1	0	0	0	0	0	1	1	1	0	1	0	gathering|incipient management
Cucurbitaceae	Cucurbita pepo L.	1	0	0	0	0	1	0	0	1	1	1	1	0	1	0	gathering
Cucurbitaceae	Cyclanthera langaei Congn.	1	0	0	0	0	1	0	0	1	0	0	0	0	1	0	gathering|incipient management
Cucurbitaceae	Melothria pendula L.	1	0	0	0	0	0	0	0	0	0	1	0	0	0	0	gathering
Cucurbitaceae	Sechium edule (Jacq.) Sw.	1	0	0	0	1	1	0	0	1	1	1	0	0	1	0	gathering|incipient management
Cyperaceae	Schoenoplectus tabernaemontani (C.C.Gmel.) Palla	1	0	0	0	0	1	0	0	0	0	0	0	0	0	0	gathering|incipient management
Ebenaceae	Diospyros acapulcensis subsp. verae-crucis (Standl.) Provance, I.García & A.C.Sanders	1	0	0	0	0	0	0	0	0	0	1	0	0	0	0	gathering
Ebenaceae	Diospyros campechiana Lundell	1	0	0	0	0	0	0	0	0	0	1	0	0	0	0	gathering|incipient management
Ebenaceae	Diospyros conzattii Standl.	1	0	0	0	0	0	0	0	0	0	1	0	0	0	0	gathering|incipient management|cultivated
Ebenaceae	Diospyros nigra (J.F.Gmel.) Perrier	1	0	0	0	0	0	0	0	0	0	1	0	0	0	0	cultivated
Ebenaceae	Diospyros palmeri Eastw.	1	0	0	0	0	0	0	0	0	0	1	0	0	0	0	gathering|incipient management
Ebenaceae	Diospyros texana Scheele	1	0	0	0	0	0	0	0	0	0	1	0	0	0	0	incipient management|cultivated
Ericaceae	Arbutus xalapensis Kunth	1	0	0	0	0	0	0	0	0	0	1	0	0	0	0	cultivated
Ericaceae	Comarostaphylis glaucescens (Kunth) Zucc. ex Klotzsch	1	0	0	0	0	0	0	0	0	0	1	0	0	0	0	gathering|incipient management
Ericaceae	Comarostaphylis polifolia (Kunth) Zucc. ex Klotzsch	1	0	0	0	0	0	0	0	0	0	1	0	0	0	0	gathering
Ericaceae	Vaccinium leucanthum Schltdl.	1	0	0	0	0	0	0	0	0	0	1	0	0	0	0	gathering
Euphorbiaceae	Adelia barbinervis Cham. & Schltdl.	1	0	0	0	1	0	0	0	1	0	1	0	0	1	0	incipient management|cultivated
Euphorbiaceae	Bernardia dodecandra (Sessé ex Cav.) Govaerts	1	0	0	0	0	0	0	0	0	0	1	0	0	0	0	gathering
Euphorbiaceae	Cnidoscolus aconitifolius (Mill.) I.M.Johnst.	1	1	0	1	0	1	0	0	1	1	0	0	0	1	0	gathering|incipient management
Euphorbiaceae	Cnidoscolus multilobus (Pax) I.M.Johnst.	1	0	0	0	0	0	0	0	0	1	0	0	0	0	0	gathering
Euphorbiaceae	Cnidoscolus tubulosus (Miell.Sarg.) Johnst.	1	0	0	0	0	0	0	0	1	1	0	0	0	1	0	gathering|incipient management
Euphorbiaceae	Croton incanus Kunth	1	0	0	0	0	0	0	0	0	0	0	0	0	0	1	gathering
Euphorbiaceae	Croton lindheimerianus Scheele	1	0	0	0	0	0	0	0	0	0	0	0	0	0	1	gathering|incipient management
Euphorbiaceae	Croton niveus Jacq.	1	0	0	0	0	0	0	0	0	0	0	0	0	0	1	gathering|incipient management
Euphorbiaceae	Jatropha curcas L.	1	0	0	0	0	0	0	0	0	0	0	1	0	0	0	gathering
Euphorbiaceae	Jatropha dioica Sessé	1	0	0	0	0	0	0	0	0	0	0	1	0	0	0	gathering
Euphorbiaceae	Manihot pringlei S.Wats.	1	0	0	0	1	0	0	0	0	0	0	0	0	0	0	gathering|incipient management
Euphorbiaceae	Manihot subspicata Rogers & Appan	1	0	0	0	1	0	0	0	0	0	0	0	0	0	0	gathering
Fagaceae	Fagus grandifolia subsp. mexicana (Martínez) A.E.Murray	1	0	0	0	0	0	0	0	0	0	0	1	0	0	0	gathering
Fagaceae	Quercus candicans Née	0	0	1	0	0	0	0	0	1	0	0	0	0	0	0	gathering
Fagaceae	Quercus emoryi Torr.	1	0	0	0	0	0	0	0	0	0	1	0	0	0	0	gathering
Fagaceae	Quercus polymorpha Schltdl. & Cham.	1	0	0	0	0	0	0	0	0	0	0	0	0	0	1	gathering
Fouquieriaceae	Fouquieria splendens Engelm.	1	0	0	0	0	0	0	0	0	1	1	1	0	1	0	gathering
Gunneraceae	Gunnera mexicana Brandegee	0	0	1	0	0	0	0	0	1	0	0	0	0	0	0	gathering|incipient management|cultivated
Heliconiaceae	Heliconia latispatha Benth.	0	0	1	0	0	0	0	0	1	0	0	0	0	0	0	gathering|incipient management
Heliconiaceae	Heliconia schiedeana Klotzsch	0	0	1	0	0	0	0	0	1	0	0	0	0	0	0	gathering
Heliconiaceae	Heliconia uxpanapensis C.Gut.Báez.	0	0	1	0	0	0	0	0	1	0	0	0	0	0	0	gathering
Icacinaceae	Oecopetalum mexicanum Greenm. & C.H.Thomps.	1	0	0	0	0	0	0	0	0	0	1	1	0	1	0	gathering
Iridaceae	Tigridia pavonia (L.f.) DC.	1	0	0	0	0	0	0	0	0	0	0	0	0	0	1	gathering
Juglandaceae	Carya illinoinensis (Wangenh.) K.Koch	1	0	0	0	0	0	0	0	0	0	0	1	0	0	0	gathering|incipient management|cultivated
Juglandaceae	Carya ovata (Mill.) K.Koch	1	0	0	0	0	0	0	0	0	0	1	1	0	1	0	incipient management
Juglandaceae	Juglans mollis Engelm.	1	0	0	0	0	0	0	0	0	0	0	1	0	0	0	gathering|incipient management|cultivated
Juglandaceae	Juglans olanchana Standl. & L.O.Williams	1	0	0	0	0	0	0	0	0	0	1	0	0	0	0	gathering
Juglandaceae	Juglans pyriformis Liebm.	1	0	0	0	0	0	0	0	0	0	0	1	0	0	0	gathering
Lamiaceae	Volkameria ligustrina Jacq.	1	1	0	0	0	0	0	0	1	0	0	0	0	0	0	gathering
Lamiaceae	Poliomintha longiflora A.Gray	0	1	0	0	0	0	0	0	1	0	0	0	0	0	0	gathering
Lamiaceae	Salvia ballotiflora Benth.	1	0	0	0	0	0	0	0	0	1	0	0	0	0	0	gathering
Lauraceae	Beilschmiedia anay (S.F.Blake) Kosterm.	1	0	0	0	0	0	0	0	0	0	1	0	0	0	0	cultivated
Lauraceae	Cinnamomum grisebachii Lorea-Hern.	1	1	0	1	0	0	1	1	0	0	0	0	0	1	0	gathering
Lauraceae	Litsea glaucescens Kunth	0	1	0	0	0	0	0	0	1	0	0	0	0	0	0	gathering
Lauraceae	Persea americana Mill.	1	1	1	1	0	0	0	0	1	0	1	0	0	1	0	gathering
Lauraceae	Persea liebmannii Mez.	1	0	0	0	0	0	0	0	0	0	1	0	0	0	0	gathering|incipient management
Lauraceae	Persea longipes (Schltdl.) Meisn.	1	0	0	0	0	0	0	0	0	0	1	0	0	0	0	gathering
Lauraceae	Persea schiedeana Nees	1	0	0	0	0	0	0	0	0	0	1	0	0	0	0	gathering
Leguminosae	Acaciella acatlensis Benth.	1	0	0	0	0	0	0	0	0	1	0	0	0	0	0	gathering
Leguminosae	Acaciella angustissima (Miller) Kuntze	1	0	0	0	0	0	1	0	0	0	1	0	0	1	0	gathering|incipient management
Leguminosae	Acaciella cornigera (L.) Willd.	1	0	0	0	0	0	0	0	0	0	1	0	0	0	0	gathering|incipient management
Leguminosae	Acaciella greggii Gray	1	0	0	0	0	0	0	0	0	0	0	1	0	0	0	gathering|incipient management
Leguminosae	Acaciella sphaerocephala Schlecht.	1	0	0	0	0	0	0	0	0	0	0	0	0	0	1	gathering|incipient management
Leguminosae	Acaciella wrightii Benth	1	0	0	0	0	0	0	0	0	0	1	0	0	0	0	gathering|incipient management
Leguminosae	Caesalpinia pulcherrima (L.) Schwartz	1	0	0	0	0	0	0	0	0	0	0	0	0	0	1	gathering
Leguminosae	Canavalia glabra (M.Martens & Galeotti) J.D.Saue	1	0	0	0	0	0	0	0	0	1	0	0	0	0	0	gathering
Leguminosae	Canavalia villosa Benth.	1	0	0	0	0	0	0	0	0	1	1	0	0	1	0	gathering|incipient management
Leguminosae	Cercis canadensis L.	1	0	0	0	0	0	0	0	0	1	0	0	0	0	0	gathering|incipient management|cultivated
Leguminosae	Crotalaria longirostrata Hook. & Arn.	1	1	0	1	0	0	0	0	1	1	0	0	0	1	0	gathering
Leguminosae	Crotalaria maypurensis HBK	1	0	0	0	0	0	0	0	1	0	0	0	0	0	0	gathering
Leguminosae	Dialium guianense (Aubl.) Sandwith	1	0	0	0	0	0	0	0	0	0	1	0	0	0	0	gathering|incipient management|cultivated
Leguminosae	Diphysa americana (Mill.) M.Sousa	1	0	0	0	0	0	0	0	1	1	0	0	0	1	0	gathering
Leguminosae	Ebenopsis ebano (Bernand) Barneby & Grimes	1	0	0	0	0	0	0	0	0	0	1	1	0	1	0	gathering|incipient management
Leguminosae	Enterolobium cyclocarpum (Jacq.) Griseb	1	0	0	0	0	0	0	0	0	0	1	1	0	1	0	gathering|incipient management
Leguminosae	Erythrina americana Mill.	1	0	0	0	0	0	0	0	1	1	0	0	0	1	0	gathering
Leguminosae	Erythrina folkersii Krukoff & Moldenke	1	0	0	0	0	0	0	0	0	1	0	0	0	0	0	gathering
Leguminosae	Erythrina lanata	1	0	0	0	0	0	0	0	0	1	0	0	0	0	0	gathering
Leguminosae	Erythrina herbacea L.	1	0	0	0	0	0	0	0	0	1	0	0	0	0	0	gathering
Leguminosae	Gliricidia sepium (Jacq.) Walp.	1	0	0	0	0	0	0	0	0	1	1	0	0	1	0	gathering
Leguminosae	Hymenaea courbaril L.	1	0	0	0	0	0	0	0	0	0	0	1	0	0	0	gathering
Leguminosae	Inga acrocephala Steud.	1	0	0	0	0	0	0	0	0	0	1	0	0	0	0	gathering
Leguminosae	Inga brevipedicellata Harms	1	0	0	0	0	0	0	0	0	0	1	0	0	0	0	gathering
Leguminosae	Inga jinicuil Schltdl.	1	0	0	0	0	0	0	0	0	0	1	0	0	0	0	gathering
Leguminosae	Inga laurina (Sw.) Willd.	1	0	0	0	0	0	0	0	0	0	1	0	0	0	0	gathering
Leguminosae	Inga paterno Harms.	1	0	0	0	0	0	0	0	0	0	1	1	0	1	0	gathering
Leguminosae	Inga punctata Willd.	1	0	0	0	0	0	0	0	0	0	1	0	0	0	0	gathering|incipient management|cultivated
Leguminosae	Inga sapindoides Willd.	1	0	0	0	0	0	0	0	0	0	1	0	0	0	0	gathering|incipient management
Leguminosae	Inga semialata (Vell.) Mart.	1	0	0	0	0	0	0	0	0	0	1	0	0	0	0	gathering|incipient management
Leguminosae	Inga vera Willd.	1	0	0	0	0	0	0	0	0	0	1	0	0	0	0	incipient management
Leguminosae	Inga sinacae M.Sousa & Ibarra-Maríquez	1	0	0	0	0	0	0	0	0	0	1	0	0	0	0	gathering
Leguminosae	Leucaena glauca L.	1	0	0	0	0	0	0	0	1	0	0	1	0	1	0	gathering
Leguminosae	Leucaena leucocephala (Lam.) de Wit	1	0	0	0	0	0	0	0	0	1	1	1	0	1	0	gathering|incipient management|cultivated
Leguminosae	Leucaena pulverulenta (Schltdl.) Benth.	1	0	0	0	0	0	0	0	0	1	1	1	0	1	0	gathering|incipient management
Leguminosae	Macroptilium gibbosifolium (Ortega) A.Delgado	1	0	0	0	0	0	0	0	0	1	0	0	0	0	0	gathering
Leguminosae	Pachyrhizus erosus L.Urb	1	0	0	0	1	0	0	0	0	0	0	0	0	0	0	gathering
Leguminosae	Phaseolus coccineus L.	1	0	0	0	0	0	0	0	0	1	1	1	0	1	0	incipient management
Leguminosae	Phaseolus vulgaris L.	1	1	0	1	0	0	0	0	0	1	1	1	0	1	0	gathering
Leguminosae	Pithecellobium dulce (Roxb.) Benth	1	0	0	0	0	0	0	0	0	0	1	0	0	0	0	gathering
Leguminosae	Pithecellobium lanceolatum (Humb. & Bonpl. ex Willd.) Benth	1	0	0	0	0	0	0	0	0	0	1	1	0	1	0	gathering
Leguminosae	Pithecellobium pachypus Pittier	1	0	0	0	0	0	0	0	0	0	1	0	0	0	0	gathering|incipient management
Leguminosae	Prosopis glandulosa Torr.	1	0	0	0	0	1	1	0	0	0	1	0	1	1	0	gathering
Leguminosae	Prosopis juliflora (Sw.) DC.	1	0	0	0	1	0	0	0	0	1	1	0	0	1	0	gathering|incipient management
Leguminosae	Prosopis laevigata (Willd.) M.C.Johnston	1	1	0	1	0	1	1	0	0	1	1	1	1	1	0	gathering|incipient management
Leguminosae	Prosopis tamaulipana Burkart.	1	1	0	1	0	0	1	0	0	1	1	1	0	1	0	gathering|incipient management
Leguminosae	Senna fruticosa (Mill.) H.S.Irwin & Barneby	1	0	0	0	0	0	0	0	1	0	1	0	0	1	0	cultivated
Leguminosae	Senna papillosa (Britton & Rose) H.S.Irwin & Barneby	1	0	0	0	0	0	0	0	1	0	0	0	0	0	0	gathering
Loasaceae	Eucnide bartonioides Zucc.	1	0	0	0	0	0	0	0	0	0	0	0	0	0	1	gathering|incipient management
Magnoliaceae	Magnolia mexicana DC.	0	1	0	0	0	0	0	0	0	1	0	0	0	0	0	gathering|incipient management
Magnoliaceae	Magnolia zoquepopolucae A.Vázquez	0	1	0	0	0	0	0	0	0	1	0	0	0	0	0	gathering|incipient management
Malpighiaceae	Bunchosia lindeniana A.Juss.	1	0	0	0	0	0	0	0	0	0	1	1	0	1	0	gathering
Malpighiaceae	Byrsonima crassifolia (L.) Kunth	1	0	0	0	0	0	0	0	0	0	1	0	0	0	0	gathering
Malpighiaceae	Galphimia glauca (Cav.) Kuntze	1	0	0	0	0	0	0	0	0	0	1	0	0	0	0	cultivated
Malpighiaceae	Malpighia glabra L.	1	0	0	0	0	0	0	0	0	1	1	0	0	1	0	gathering|incipient management|cultivated
Malpighiaceae	Mascagnia macroptera (Moc. & Sessé ex DC.) Nied	1	0	0	0	0	0	0	0	0	0	0	1	0	0	0	cultivated
Malvaceae	Anoda cristata (L.) Schldl.	1	0	0	0	0	0	0	0	1	1	0	0	0	1	0	gathering|incipient management
Malvaceae	Ceiba aesculifolia (Kunth) Britton & Baker f.	1	0	0	0	0	0	0	0	0	0	1	1	0	1	0	gathering
Malvaceae	Ceiba pentandra (L.) Gaertn.	1	0	0	0	1	0	0	0	1	1	0	1	0	1	0	gathering|incipient management
Malvaceae	Guazuma ulmifolia Lam.	1	0	0	0	0	0	0	0	0	0	1	1	0	1	0	gathering
Malvaceae	Hibiscus martianus Zucc.	1	0	0	0	0	0	0	0	0	0	1	0	0	0	0	gathering
Malvaceae	Malvaviscus arboreus Cav.	1	0	0	0	0	0	0	0	0	0	1	0	0	0	0	gathering
Malvaceae	Malvaviscus oaxacanus Standl.	1	0	0	0	0	0	0	0	0	0	1	0	0	0	0	gathering
Malvaceae	Pachira aquatica Aubl.	1	0	0	0	0	0	0	0	0	0	1	1	0	1	0	gathering
Malvaceae	Pseudobombax ellipticum (Kunth) Dugand	1	0	0	0	0	0	0	0	0	0	0	1	0	0	0	incipient management
Malvaceae	Quararibea funebris (La Llave) Vischer	0	1	1	1	0	0	0	0	1	1	0	0	0	1	0	gathering
Malvaceae	Quararibea yunckeri subsp. sessiliflora Standl.	1	1	1	1	0	0	0	0	1	1	0	0	0	1	0	gathering
Malvaceae	Sterculia apetala (Jacq.) H.Karst.	1	1	0	1	0	0	0	0	0	0	0	1	0	0	0	gathering
Malvaceae	Sterculia mexicana R.Br	1	0	0	0	0	0	0	0	0	0	0	1	0	0	0	gathering
Marantaceae	Calathea lutea (Aubl.) E.Mey. ex Schult.	0	1	1	1	0	0	0	0	1	0	0	0	0	0	0	gathering|incipient management|cultivated
Marantaceae	Calathea macrosepala K.Schum. (Aubl.) Lindl.	1	0	0	0	1	0	0	0	0	1	0	0	0	1	0	gathering|incipient management
Marantaceae	Calathea marantifolia Standl.	1	0	0	0	0	0	0	0	0	1	0	0	0	0	0	gathering|incipient management
Marantaceae	Goeppertia misantlensis (Lascurain) Borchs. & S.Suárez	0	0	1	0	0	0	0	0	1	0	0	0	0	0	0	gathering
Marantaceae	Goeppertia ovandensis (Matuda) Borchs. & S.Suárez	0	0	1	0	0	0	0	0	1	0	0	0	0	0	0	gathering
Marantaceae	Maranta arundinacea L.	1	1	0	1	1	0	0	0	0	0	0	0	0	0	0	gathering
Marantaceae	Stromanthe macrochlamys (Woodson & Standl.) H.A.Kenn. & Nicolson	0	0	1	0	0	0	0	0	1	0	0	0	0	0	0	gathering
Martyniaceae	Martynia annua L.	1	0	0	0	0	0	0	0	0	0	1	0	0	0	0	gathering|incipient management
Melastomataceae	Conostegia icosandra (Sw. ex Wikstr.) Urb.	1	0	0	0	0	0	0	0	0	0	1	0	0	0	0	gathering|incipient management
Melastomataceae	Conostegia xalapensis (Bonpl.) D.Don ex DC.	1	0	0	0	0	0	0	0	0	0	1	0	0	0	0	gathering
Melastomataceae	Heterocentron subtriplinervium (Link & Otto) A.Braun & C.D.Bouché	1	0	0	0	0	1	0	0	1	0	0	0	0	1	0	gathering
Menispermaceae	Cocculus carolinus (L.) DC.	1	0	0	0	0	0	0	0	0	0	1	0	0	0	0	gathering|incipient management
Moraceae	Brosimum alicastrum Sw.	1	0	0	0	0	0	0	0	0	1	1	1	0	1	0	gathering
Moraceae	Ficus aurea Nutt.	1	0	0	0	0	0	0	0	0	0	1	0	0	0	0	gathering
Moraceae	Ficus cotinifolia Kunth	1	0	0	0	0	0	0	0	0	0	1	0	0	0	0	gathering
Moraceae	Ficus pertusa L.f.	1	0	0	0	0	0	0	0	0	0	1	0	0	0	0	gathering
Moraceae	Maclura tinctoria (L.) D.Don ex Steud.	1	0	0	0	0	0	0	0	0	0	1	1	0	1	0	gathering
Moraceae	Poulsenia armata (Miq.) Standl.	1	0	0	0	0	0	0	0	0	0	1	0	0	0	0	incipient management|cultivated
Moraceae	Pseudolmedia glabrata (Liebm.) C.C.Berg	1	0	0	0	0	0	0	0	0	0	1	0	0	0	0	gathering|incipient management|cultivated
Moraceae	Pseudolmedia oxyphyllaria Donn.Sm.	1	0	0	0	0	0	0	0	0	0	1	0	0	0	0	gathering|incipient management|cultivated
Moraceae	Trophis racemosa (L.) Urb.	1	0	0	0	0	0	0	0	0	0	1	0	0	0	0	gathering
Muntingiaceae	Muntingia calabura L.	1	0	0	0	0	0	0	0	0	0	1	0	0	0	0	gathering
Myrtaceae	Calyptranthes schiedeana O.Berg.	1	0	0	0	0	0	0	0	0	0	1	0	0	0	0	gathering
Myrtaceae	Eugenia acapulcensis Steud.	1	0	0	0	0	0	0	0	0	0	1	0	0	0	0	gathering|incipient management
Myrtaceae	Eugenia capuli (Schltdl. & Cham) Hook. & Arn.	1	1	0	1	0	0	0	0	0	0	1	0	0	0	0	gathering|incipient management
Myrtaceae	Eugenia oerstediana O.Berg	1	0	0	0	0	0	0	0	0	0	1	0	0	0	0	gathering
Myrtaceae	Eugenia xalapensis Kunth	0	1	0	0	0	0	0	0	0	0	1	0	0	0	0	gathering|incipient management
Myrtaceae	Myrciaria floribunda (H.West ex Willd.) O.Berg	1	0	0	0	0	0	0	0	0	0	1	0	0	0	0	gathering|incipient management
Myrtaceae	Mosiera ehrenbergii (O.Berg) Landrum	1	0	0	0	0	0	0	0	0	0	1	0	0	0	0	gathering|incipient management
Myrtaceae	Pimenta dioica (L.) Merr.	0	1	0	0	0	0	0	0	1	0	1	0	0	1	0	gathering
Myrtaceae	Psidium friedrichsthalianum (O.Berg) Niedenzu	1	1	0	1	0	0	0	0	1	0	1	0	0	1	0	gathering
Myrtaceae	Psidium sartorianum (O.Berg) Nied.	1	0	0	0	0	0	0	0	0	0	1	0	0	0	0	gathering|incipient management|cultivated
Nelumbonaceae	Nelumbo lutea (Willd.) Pers.	1	0	0	0	1	0	0	0	0	0	0	1	0	1	0	gathering
Olacaceae	Ximenia americana L.	1	0	0	0	0	0	0	0	0	0	1	0	0	0	0	gathering
Oleaceae	Forestiera angustifolia Torrey	1	0	0	0	0	0	0	0	0	0	1	0	0	0	0	gathering
Orchidaceae	Vanilla planifolia Jacks. ex Andrews	0	1	0	0	0	0	0	0	0	0	1	1	0	1	0	gathering
Orchidaceae	Vanilla pompona Schiede	1	0	0	0	0	0	0	0	0	0	1	0	0	0	0	gathering
Orobanchaceae	Escobedia laevis Schltdl. & Cham.	0	1	0	0	1	0	0	0	0	0	0	0	0	0	0	gathering
Oxalidaceae	Oxalis latifolia Kunth.	1	0	0	0	0	1	0	0	1	0	0	0	0	1	0	gathering
Passifloraceae	Passiflora ambigua Hemsl.	1	0	0	0	0	0	0	0	0	0	1	0	0	0	0	gathering
Passifloraceae	Passiflora cookii Killip	1	0	0	0	0	0	0	0	0	0	1	0	0	0	0	gathering|incipient management
Passifloraceae	Passiflora mexicana Juss.	1	0	0	0	0	0	0	0	0	0	1	0	0	0	0	gathering
Passifloraceae	Passiflora serratifolia L.	1	0	0	0	0	0	0	0	0	0	1	0	0	0	0	gathering
Passifloraceae	Turnera diffusa Wilid.	1	0	0	0	0	0	0	0	1	0	0	0	0	0	0	gathering
Phytolaccaceae	Phytolacca americana L.	1	0	0	0	0	1	0	0	1	0	0	0	0	0	0	gathering|incipient management|cultivated
Phytolaccaceae	Phytolacca icosandra L.	1	0	0	0	0	1	0	0	0	0	0	0	0	0	0	gathering
Phytolaccaceae	Phytolacca rivinoides Kunth & Bouché	1	0	0	0	0	0	0	0	1	0	0	0	0	0	0	gathering
Picramniaceae	Picramnia teapensis Tul.	1	0	0	0	0	0	0	0	0	0	1	0	0	0	0	gathering|incipient management|cultivated
Pinaceae	Pinus cembroides Zucc.	1	1	0	1	0	0	0	0	0	0	0	1	0	0	0	gathering
Pinaceae	Pinus nelsonii Shaw	1	0	0	0	0	0	0	0	0	0	0	1	0	0	0	gathering|incipient management|cultivated
Pinaceae	Pinus pinceana Gordon	1	0	0	0	0	0	0	0	0	0	0	1	0	0	0	gathering|incipient management
Piperaceae	Peperomia asarifolia Schltdl.	0	1	0	0	0	0	0	0	1	0	0	0	0	0	0	incipient management|cultivated
Piperaceae	Peperomia berlandieri Miq.	1	1	0	1	0	1	0	0	1	0	0	0	0	1	0	gathering|incipient management
Piperaceae	Peperomia hobbitoides T.Wendt	1	1	0	1	0	1	0	0	1	0	0	0	0	1	0	gathering
Piperaceae	Peperomia maculosa (L.) Hook.	1	1	0	1	0	1	0	0	1	0	0	0	0	1	0	gathering
Piperaceae	Peperomia peltilimba C.DC. ex Trel.	1	1	0	1	0	1	0	0	1	0	0	0	0	1	0	gathering
Piperaceae	Peperomia rotundifolia (L.) Kunth	1	1	0	1	0	1	0	0	1	0	0	0	0	1	0	gathering|incipient management|cultivated
Piperaceae	Piper amalago L.	1	0	0	0	0	0	0	0	0	0	0	0	0	0	1	incipient management
Piperaceae	Piper auritum Kunth	1	1	1	1	0	1	0	0	1	1	0	0	0	1	0	incipient management
Poaceae	Zea mays L.	1	0	1	1	0	0	0	0	1	1	1	1	0	1	0	gathering|incipient management
Podocarpaceae	Podocarpus matudae Lundell	1	0	0	0	0	0	0	0	0	0	1	0	0	0	0	incipient management|cultivated
Polygonaceae	Coccoloba barbadensis Jacq.	1	0	0	0	0	0	0	0	0	0	1	0	0	0	0	gathering
Polygonaceae	Coccoloba uvifera L.	1	0	0	0	0	0	0	0	0	0	1	0	0	0	0	gathering
Primulaceae	Ardisia compressa Kunth	1	0	0	0	0	0	0	0	0	0	1	0	0	0	0	incipient management|cultivated
Primulaceae	Ardisia escallonioides Schltdl. & Cham.	1	0	0	0	0	0	0	0	0	0	1	0	0	0	0	gathering
Primulaceae	Ardisia nigropunctata Oerst.	1	0	0	0	0	0	0	0	0	0	1	0	0	0	0	incipient management
Primulaceae	Parathesis psychotrioides Lundell	1	0	0	0	0	0	0	0	0	0	1	0	0	0	0	gathering
Primulaceae	Parathesis serrulata (Sw.) Mez	1	0	0	0	0	0	0	0	0	0	1	0	0	0	0	gathering
Rhamnaceae	Ceanothus coeruleus Lagasca & Gen	1	0	0	0	0	0	0	0	1	0	0	0	0	0	0	gathering
Rhamnaceae	Ceanothus greggii A.Gray	1	0	0	0	0	0	0	0	1	0	0	0	0	0	0	gathering|incipient management
Rhamnaceae	Colubrina elliptica (Sw.) Brizicky & Stern	1	0	0	0	0	0	0	0	0	0	1	0	0	0	0	gathering
Rhamnaceae	Colubrina greggii S.Watson	1	0	0	0	0	0	0	0	0	0	1	0	0	0	0	gathering
Rhamnaceae	Condalia hookeri M.C.Johnst.	1	0	0	0	0	0	0	0	0	0	1	0	0	0	0	gathering|incipient management|cultivated
Rhamnaceae	Condalia lycioides (A.Gray) Weberb	1	0	0	0	0	0	0	0	0	0	1	0	0	0	0	gathering
Rhamnaceae	Karwinskia mollis Schltdl.	1	0	0	0	0	0	0	0	0	0	1	0	0	0	0	gathering
Rhamnaceae	Rhamnus humboldtiana Willd. ex Schult.	1	0	0	0	0	0	0	0	0	0	1	0	0	0	0	gathering
Rhamnaceae	Ziziphus amole (Sessé & Moc.) M.C.Johnst.	1	0	0	0	0	0	0	0	0	0	1	0	0	0	0	gathering
Rosaceae	Crataegus mexicana Moc. & Sessé ex DC.	1	0	0	0	0	0	0	0	0	0	1	0	0	0	0	gathering
Rosaceae	Crataegus rosei Eggl.	1	0	0	0	0	0	0	0	0	0	1	0	0	0	0	gathering
Rosaceae	Fragaria vesca L.	1	0	0	0	0	0	0	0	0	0	1	0	0	0	0	gathering
Rosaceae	Prunus serotina Ehrh.	1	0	0	0	0	0	0	0	0	0	1	0	0	0	0	gathering
Rosaceae	Rubus adenotrichus Schltdl.	1	0	0	0	0	0	0	0	0	0	1	0	0	0	0	gathering|incipient management
Rosaceae	Rubus apogaeus L.H.Bailey	1	0	0	0	0	0	0	0	0	0	1	0	0	0	0	gathering|incipient management
Rosaceae	Rubus coriifolius Liebm	1	0	0	0	0	0	0	0	0	0	1	0	0	0	0	incipient management|cultivated
Rosaceae	Rubus humistratus Steudel	1	0	0	0	0	0	0	0	0	0	1	0	0	0	0	gathering
Rosaceae	Rubus sapidus Schltdl.	1	0	0	0	0	0	0	0	0	0	1	0	0	0	0	gathering
Rosaceae	Rubus trivialis Michx.	1	0	0	0	0	0	0	0	0	0	1	0	0	0	0	gathering|incipient management
Rubiaceae	Alibertia edulis (L. Rich.) A.Rich. ex DC.	1	0	0	0	0	0	0	0	0	0	1	0	0	0	0	gathering|incipient management
Rubiaceae	Chiococca alba (L.) Hitch	1	0	0	0	0	0	0	0	0	0	1	0	0	0	0	gathering
Rubiaceae	Genipa americana L.	1	0	0	0	0	0	0	0	0	0	1	0	0	0	0	incipient management
Rubiaceae	Hamelia patens Jacq.	1	0	0	0	0	0	0	0	0	0	1	0	0	0	0	incipient management
Rubiaceae	Mitchella repens L.	1	0	0	0	0	0	0	0	0	0	1	0	0	0	0	gathering|incipient management
Rutaceae	Casimiroa edulis La Llave & Lex.	1	0	0	0	0	0	0	0	0	0	1	0	0	0	0	gathering
Rutaceae	Casimiroa greggii (S.Watson) F.Chiang	1	0	0	0	0	0	0	0	0	0	1	0	0	0	0	gathering
Rutaceae	Casimiroa pringlei (S.Watson) Engl.	1	0	0	0	0	0	0	0	0	0	1	0	0	0	0	gathering
Rutaceae	Ptelea trifoliata L.	1	0	0	0	0	0	0	0	0	1	0	0	0	0	0	gathering
Rutaceae	Zanthoxylum fagara (L.) Sarg.	1	0	0	0	0	0	0	0	1	0	0	0	0	0	0	gathering
Salicaceae	Xylosma flexuosa (Kunth) Hemsl.	1	0	0	0	0	0	0	0	0	0	1	0	0	0	0	gathering
Sapindaceae	Paullinia tomentosa Jacq.	1	0	0	0	0	0	0	0	0	0	0	1	0	0	0	gathering
Sapotaceae	Chrysophyllum mexicanum Brandegee ex Standl.	1	0	0	0	0	0	0	0	0	0	1	0	0	0	0	gathering
Sapotaceae	Chrysophyllum venezuelanense (Pierre) T.D.Penn.	1	0	0	0	0	0	0	0	0	0	1	0	0	0	0	gathering
Sapotaceae	Manilkara chicle (Pittier) Hammel	1	0	0	0	0	0	0	0	0	0	1	0	1	1	0	gathering|incipient management|cultivated
Sapotaceae	Pouteria campechiana (Kunth) Baehni	1	0	0	0	0	0	0	0	0	0	1	0	1	1	0	gathering
Sapotaceae	Pouteria glomerata (Miq.) Radlk.	1	0	0	0	0	0	0	0	0	0	1	0	0	0	0	gathering
Sapotaceae	Pouteria sapota (Jacq.) H.E.Moore & Stearn	1	0	0	0	0	0	0	0	0	0	1	1	0	1	0	gathering|incipient management|cultivated
Sapotaceae	Sideroxylon celastrinum (Kunth) T.D.Penn.	1	0	0	0	0	0	0	0	0	0	1	0	0	0	0	gathering
Sapotaceae	Sideroxylon palmeri (Rose) T.D.Penn.	1	0	0	0	0	0	0	0	0	0	1	0	0	0	0	gathering|incipient management
Sapotaceae	Sideroxylon persimile (Hemsl.) T.D.Penn.	1	0	0	0	0	0	0	0	0	0	1	0	0	0	0	gathering
Sapotaceae	Sideroxylon salicifolium (L.) Lam.	1	0	0	0	0	0	0	0	0	0	1	0	0	0	0	gathering
Scrophulariaceae	Buddleja marrubiifolia Benth.	0	1	0	0	0	0	0	0	1	0	0	0	0	0	0	gathering
Simaroubaceae	Simarouba glauca DC.	1	0	0	0	0	0	0	0	0	0	1	0	0	0	0	gathering
Smilacaceae	Smilax aristolochiifolia Mill.	1	0	0	0	1	0	0	0	0	0	0	0	0	0	0	gathering
Smilacaceae	Smilax bona-nox L.	1	0	0	0	1	0	0	0	0	0	0	0	0	0	0	gathering
Smilacaceae	Smilax domingensis Willd.	1	0	1	1	1	0	0	0	0	1	0	0	0	1	0	gathering
Smilacaceae	Smilax mollis Willd.	1	0	0	0	1	0	0	0	0	0	0	0	0	0	0	gathering
Smilacaceae	Smilax moranensis M.Martens & Galeotti	1	0	0	0	1	0	0	0	0	0	0	0	0	0	0	gathering
Smilacaceae	Smilax spinosa Mill.	1	0	0	0	1	0	0	0	0	0	0	0	0	0	0	gathering
Solanaceae	Capsicum annuum L.	1	1	0	1	0	0	0	0	1	1	1	0	0	1	0	gathering
Solanaceae	Cestrum racemosum Ruiz & Pav.	1	0	0	0	0	0	0	0	1	0	0	0	0	0	0	gathering
Solanaceae	Jaltomata procumbens (Cav.) J.L.Gentry	1	0	0	0	0	1	0	0	1	0	1	0	0	1	0	gathering
Solanaceae	Lycium berlandieri Dunal	1	0	0	0	0	0	0	0	0	0	1	0	0	0	0	gathering
Solanaceae	Lycium carolinianum Walt	1	0	0	0	0	0	0	0	0	0	1	0	0	0	0	gathering
Solanaceae	Margaranthus solanaceus Schltdl.	1	0	0	0	0	0	0	0	0	0	1	0	0	0	0	gathering
Solanaceae	Physalis angulata L.	1	0	0	0	0	0	0	0	0	0	1	0	0	0	0	incipient management
Solanaceae	Physalis arborescens L.	1	0	0	0	0	0	0	0	0	0	1	0	0	0	0	gathering|incipient management|cultivated
Solanaceae	Physalis cinerascens (Dunal) Hitch.	1	0	0	0	0	0	0	0	0	0	1	0	0	0	0	gathering
Solanaceae	Physalis gracilis Miers	1	0	0	0	0	0	0	0	0	0	1	0	0	0	0	incipient management|cultivated
Solanaceae	Physalis ixocarpa Brot. ex Hornem.	1	0	0	0	0	0	0	0	0	0	1	0	0	0	0	gathering|incipient management|cultivated
Solanaceae	Physalis lobata Torrey	1	0	0	0	0	0	0	0	0	0	1	0	0	0	0	gathering
Solanaceae	Physalis melanocystis (B.L.Rob.) Bitter	1	0	0	0	0	0	0	0	0	0	1	0	0	0	0	gathering
Solanaceae	Physalis orizabae Dunal	1	0	0	0	0	0	0	0	0	0	1	0	0	0	0	gathering|incipient management|cultivated
Solanaceae	Physalis philadelphica Lam.	1	1	0	1	0	0	0	0	0	0	1	0	0	0	0	gathering|incipient management|cultivated
Solanaceae	Physalis pringlei Greenman	1	0	0	0	0	0	0	0	0	0	1	0	0	0	0	gathering|incipient management
Solanaceae	Physalis pubescens L.	1	0	0	0	0	0	0	0	0	0	1	0	0	0	0	gathering|incipient management|cultivated
Solanaceae	Physalis viscosa Gray	1	0	0	0	0	0	0	0	0	0	1	0	0	0	0	gathering
Solanaceae	Solandra guttata D.Don	1	0	0	0	0	0	0	0	0	0	1	0	0	0	0	gathering
Solanaceae	Solandra maxima (Sessé & Moc.) P.S.Green	1	0	0	0	0	0	0	0	0	1	1	0	0	1	0	gathering
Solanaceae	Solanum americanum Mill.	1	0	0	0	0	0	0	0	1	0	1	0	0	1	0	gathering
Solanaceae	Solanum appendiculatum Dunal	1	0	0	0	0	0	0	0	0	0	1	0	0	0	0	gathering
Solanaceae	Solanum lycopersicum L.	1	0	0	0	0	0	0	0	0	0	1	0	0	0	0	gathering
Solanaceae	Solanum nigrescens M.Martens & Galeotti	1	0	0	0	0	0	0	0	1	0	1	0	0	1	0	gathering|incipient management
Solanaceae	Solanum candidum Lindley	1	0	0	0	0	0	0	0	0	0	1	0	0	0	0	gathering
Solanaceae	Solanum oxycarpum Schiede	1	0	0	0	1	0	0	0	0	0	0	0	0	0	0	gathering
Solanaceae	Solanum verrucosum Schldl.	1	0	0	0	1	0	0	0	0	0	0	0	0	0	0	gathering
Solanaceae	Witheringia meiantha (Donn.Sm.) Hunz.	1	0	0	0	0	0	0	0	1	0	1	0	0	1	0	gathering
Talinaceae	Talinum fruticosum (L.) Juss.	1	0	0	0	0	0	0	0	1	0	0	0	0	0	0	gathering
Typhaceae	Typha domingensis Persoon	1	0	0	0	1	1	0	0	0	0	0	0	0	1	0	incipient management|cultivated
Ulmaceae	Ampelocera hottlei (Standl.) Standl.	1	0	0	0	0	0	0	0	0	0	1	0	0	0	0	cultivated
Ulmaceae	Phyllostylon rhamnoides (J.Poiss.) Taub.	1	0	0	0	0	0	0	0	0	0	1	0	0	0	0	cultivated
Verbenaceae	Citharexylum berlandieri Robb.	1	0	0	0	0	0	0	0	0	0	1	0	0	0	0	gathering
Verbenaceae	Citharexylum brachyanthum A.Gray	1	0	0	0	0	0	0	0	0	0	1	0	0	0	0	gathering
Verbenaceae	Lippia alba (Miller) N.E.Br.	0	1	0	0	0	0	0	0	1	0	0	0	0	0	0	gathering
Verbenaceae	Lippia graveolens Kunth	0	1	0	0	0	0	0	0	1	0	0	0	0	0	0	gathering
Vitaceae	Vitis cinerea (Engelm) Millardet	1	0	0	0	0	0	0	0	0	0	1	0	0	0	0	gathering|incipient management|cultivated
Vitaceae	Vitis mustangensis Buckley	1	0	0	0	0	0	0	0	0	0	1	0	0	0	0	gathering
Vitaceae	Vitis tiliifolia Humb. & Bonpl. ex Schult.	1	0	0	0	0	0	0	0	0	0	1	0	0	0	0	incipient management
Zamiaceae	Dioon edule Lindley	1	0	0	0	0	0	0	0	0	0	0	1	0	0	0	gathering
Zamiaceae	Dioon spinulosum Dyer ex Eichl.	1	0	0	0	0	0	0	0	0	0	0	1	0	0	0	gathering
Zingiberaceae	Renealmia alpinia (Rottb.) Maas	1	0	0	0	0	0	0	0	0	0	1	0	0	0	0	gathering
Zingiberaceae	Renealmia mexicana Klotzsch ex Petersen	0	1	1	1	0	0	0	0	1	0	0	0	0	0	0	gathering
Zygophyllaceae	Neoschroetera tridentata (Sessé & Moc. ex DC.) Briq	1	0	0	0	0	0	0	0	0	1	0	0	0	0	0	gathering
