# Supplementary material for: Edible native plants of the Gulf of Mexico Province
Source: Biodivers Data J. 2022 Jun 3;10:e80565. doi: 10.3897/BDJ.10.e80565 (PMC9848560; doi:10.3897/BDJ.10.e80565)
Supplement: Supplementary material 3 — Bibliographical sources [file bdj-10-e80565-s003.txt]

Aguilar-Vásquez Y., Barrera L.C., & Fernández M.A. (2019) Agroecosistemas Tradicionales Núntaha'yi en la Reserva de La Biósfera Los Tuxtlas, Veracruz, México. Región y Sociedad, 31, e1147-e1147.
Alanís Méndez J.L., Muñoz A.F.O., López Ortega M., Cuervo López L. & Raya Cruz B.E. (2007) Aportes al Conocimiento de las Epífitas (Bromeliaceae, Cactaceae y Orchidaceae) en Dos Tipos de Vegetación del Municipio de Pánuco, Veracruz, México. Revista UDO Agrícola 7: 160-174.
Alvarez-Buylla Roces, M.E., Chavero E.L. & Garcia-Barrios J.R. (1989) Homegardens of a Humid Tropical Region in Southeast Mexico: An Example of A Agroforestry Cropping System in a Recently Established Community. Agroforestry Systems, 8(2), 133-156.
Anayo / Beilschmiedia anay.  Ficha Técnica www. Pronatura Veracruz.org  Red de Viveros de Biodiversidad.
Angeles G., Lascurain M., Davalos‐Sotelo R., Zarate‐Morales R.P., & Ortega‐Escalona F. (2013) Anatomical and Physical Changes in Leaves During the Production of Tamales. American Journal of Botany, 100 (8), 1509-1521.
Avendaño R.S. (1998) Bombacaceae. Flora de Veracruz . Fascículo 107. Instituto de Ecología A. C. Xalapa, Veracruz, México.
Avendaño-Reyes S. (2006) Muntiginaceae. Flora de Veracruz. Fascículo 141. Instituto de Ecología A.C. Centro de Investigaciones Tropicales, Xalapa, Veracruz, México.
Avilez-López T., van der Wal H., Aldasoro-Maya E. M. & Rodríguez-Robles, U. (2020) Home Gardens' Agrobiodiversity and Owners' Knowledge of Their Ecological, Economic and Socio-cultural Multifunctionality: A Case Study in the Lowlands of Tabasco, México. Journal of Ethnobiology and Ethnomedicine, 16 (1), 1-13.
Basurto F. (2018) Los Elementos Vegetales del Arco de Xantolo en la Huasteca, Chicontepec, Veracruz, México. Etnobiología, 16 (3), 5-17.
Bautista Cruz L.A. (2017) Nuestra Mirada en el Cine Etnográfico: El Maíz como Elemento de Identidad y Organización Sociocultural en la Cosmovisión Nahua de Mirador Saltillo en Veracruz, México. Tesis. Maestría en Antropología Visual. FLACSO. Quito, Ecuador.
Bonilla Palmeros J. (2017) Los Xocos en la Cocina Tradicional Coatepecana. Crónica Coatepecana. El Regional Coatepec. https://elregionalcoatepec.com/los-xocos-en-la-cocina-tradicional-coatepecana/ (Consultado marzo, 2021)
Bye R. & Linares E. (2000) Los Quelites, Plantas Comestibles de México: Una Reflexión Sobre Intercambio Cultural. Biodiversitas 3, 11-14.
Bye R. & Linares E. (2008) Dalia, Flor Nacional de México. CONABIO. Biodiversitas, 76, 13-15.
Cabrera-Pérez S., Ochoa-Gaona S., Mariaca-Méndez R., González-Valdivia N., Guadarrama-Olivera M., & Gama L. (2013) Vulnerabilidad por Aprovechamiento y Distribución de Especies Leñosas Desde la Perspectiva Comunitaria en la Reserva Cañón del Usumacinta, Tabasco, México. Polibotánica, (35), 143-172.
Cámara-Córdova J., Beauregard-Solis G. & Magaña Alejandro M.A. (2016) Productos Vegetales Comestibles Ofertados en un Mercado Público de Villahermosa, Tabasco, México. Innovación Tecnológica para la Seguridad Alimentaria, 439.
Campos-Reyes L.C., Zamudio-Zamudio T.J. & Álvarez-Ávila M.C. (2017) Agroproductividad 10 (7)83-87.
Carrera V.R., López E.P., Vázquez S.L., Mares F.M., Rivera J.A. & Olivera M.G. (2004) Macronutrimentos de Fitorrecursos Alimenticios de Especies Aprovechadas por Grupos Étnicos en Tabasco, México. Universidad y Ciencia, (I), 27-31.
Castillo-Campos G. & Medina-Abreo M.E. (2005) Hippocrataceae. Flora de Veracruz. Fascículo 137. Instituto de Ecología A. C.-Centro de Investigaciones Tropicales. Xalapa, Veracruz, México.
Castillo León G.M. (2016) Historias y Recetas de la Cocina Xiqueña en: Cocina Indigígena y Popular 70. Secretaria de Cultura. México 79 p.
Centurión-Hidalgo D., Espinosa-Moreno J., Cruz-Lázaro E.D.L., Báez-Mendoza L., Sánchez-Ruiz B.A. & Pérez-Robles L.D.C. (2019) Estacionalidad de los Vegetales Comercializados en los Mercados Públicos del Estado de Tabasco. Estudios Sociales. Revista de Alimentación Contemporánea y Desarrollo Regional, 29(53).
Centurión H.D., Cázares C.J.G., Espinosa M.J., Matu J.P. & Mijangos C.M.A. (2003) Aprovechamiento Alimentario de Inflorescencias en la Región Sierra del Estado de Tabasco. Polibotánica (15), 89-97.
Chablé-Pascual R., Paloma-López D., Vázquez-Navarrete C., Ruíz-Rosado O., Mariaca-Méndez R. & Ascencio-Rivera J. (2015). Estructura, Diversidad y Uso de las Especies en Huertos Familiares de la Chontalpa, Tabasco, Mexico. Ecosistemas y Recursos Agropecuarios 2(4):23-39.
Cházaro-Basáñez M.J., Badia I.P.A., Vázquez-Ramírez J. & Navare-Flores H. (2012) Datos Misceláneos Sobre Dos Especies de Peperomia en los Estados de Veracruz y Puebla, México. Boletín de la Sociedad Latinoamericana y del Caribe  de Cactaceas y Otras Suculentas 9(1) 21-33.
Cházaro M. (1986) La Vegetación en: Evaluación de los Impactos Ambientales y Sociales de la Industria Petrolera en el Sureste y Golfo de México. Estudio: Petróleo y Medio Ambiente en la Región de los Ríos Coatzacoalcos y Tonalá. Centro de Ecodesarrollo Altadena. México.
CONABIO. Bixa orellana. http://www.conabio.gob.mx/conocimiento/info_especies/arboles/doctos/13-bixac1m.PDF (Consultado abril, 2021)
Córdova-Plaza R., Fontecilla-Carbonell A. & Fuertes-Jara A. (2012) Migración, Manejo de Recursos Naturales y Empoderamiento Femenino en Comunidades Rurales del Centro de Veracruz. En: Migración, Medios de Vida Rurales y Recursos Naturales. Hecht S., Kandel S., Morales A. (Eds.) 2012. IDRC. Prisma El Salvador.
Cruz J. (2019) Denominación de Origen México: Vainilla de Papatla. Saborearte el Placer de Vivir Consentido. https://www.saborearte.com.mx/cultura-gastronomica-denominacion-de-origen-mexico-vainilla-de-papantla-saborearte/ (consultado Marzo, 2021)
Cruz M. C., & de Luna López H. (2018) El Aprovechamiento de los Productos de la Naturaleza por los Indígenas de Chicontepec,Veracruz. Contextualizaciones Latinoamericanas, (18).
Del Angel-Pérez A.L., & Alfonso M.B.M. (2004) Totonac Homegardens and Natural Resources in Veracruz, Mexico. Agriculture and Human Values, 21(4), 329-346.
Diego Pérez N. (2012) Cyperaceae. Flora de Veracruz. Fascículo 157. Instituto de Ecología. Xalapa, Veracruz, México. 
Durán C. & Avendaño-Reyes S. (2013) Picramniaceae. Flora de Veracruz. Fascículo 159. Instituto de Ecología A. C., Centro de Investigaciones Tropicales. Xalapa, Veracruz, México
Durán-Espinosa C. & Lorea H.F. (2010) Chrysobalanaceae. Flora de Veracruz. Fascículo 150. Instituo de Ecología A. C. Xalapa, Veracruz, México
Espejo-Serna A. & López-Ferrari A.R. (2003) Alliaceae. Flora de Veracruz. Fascículo 132. Instituto de Ecología A.C. Xalapa, Veracruz, México.
Espejo-Serna A., López-Ferrari A.R. & Ramírez-Morillo I. (2005) Bromeliaceae. Flora de Veracruz. Fascículo 136. Instituto de Ecología A.C. Xalapa, Veracruz, México
Espinoza-Tirzo M., Ríos-Cortés A.M., Martínez-Ayala A.L., Ramírez-Romualdo J.V., García-Osorio C. & Arévalo-Galarza M.L. (2018) Recubrimiento Comestible con Base de Piñón Mexicano (Jatropha curcas), Sobre la Calidad de Chayote Mínimamente Procesado. Agroproductividad 11(9)3-8.
Fernández Nava R. (1986) Rhamnaceae. Flora de Veracruz. Fascículo 50. Instituto Nacional de Investigaciones sobre Recursos Bióticos. Xalapa, Veracruz, México.
Ford D.I. (1986) Portulacaceae.  Flora de Veracruz. Fascículo 50. Instituto Nacional de Investigaciones sobre Recursos Bióticos. Xalapa, Veracruz, México.
Fryxell P. (1992) Malvaceae. Flora de Veracruz. Fascículo 68. Instituto de Ecología, A.C. University of California. México.
Galindo-Tovar M.A., Davila-Lezama M.R., Galicia-Sánchez A., Olivares-Blanco E., Guerra-Ramírez D., Aguilar-Rivera N., Hernández-Rodríguez G., Famiani F. & Cruz-Castillo J.G. (2019) Artesanal Alcoholic Beverages Made With Vitis tiliifolia Grape in Mexico. Revista Chapingo Serie Horticultura. 25 (3)169-183.
García V.V. (2007) La Recolección de Plantas y la Construcción Genérica del Espacio. Un estudio de Veracruz, México. Ra Ximhai: Revista Científica de Sociedad, Cultura y Desarrollo Sostenible, 3(3), 805-825.
Gheno-Heredia Y. (2010) Agrodiversidad y Diversidad Organizacional un Caso de Estudio con las Especies Medicinales Toleradas en los Traspatios en la Comunidad de Ixhuatlancillo, Veracruz, México. Tesis de Doctorado. UAEM. México. pp. 141-164
González Altamirano I., Ruiz Bello R., Sánchez Viveros G. & Vidal H.L. (2015) Uso y Manejo del Árbol de Guanábano (Annona muricata L.), como Propuesta en Barreras de Muro Vivo en el Sur del Estado de Veracruz, México. En Anonáceas. Plantas Antiguas. Estudios Recientes. Parte 2. Vidal-Lezama, E.; Vidal M. N. A. & Vidal H. L. (Comp.) Universidad Autónoma Chapingo. Versión electrónica. Chapingo, Texcoco, Edo. de México.
González Basulto R. (2014) Aspectos Microhistóricos y Ecológicos de Frutales Presentes en Solares y Fragmentos de Vegetación en Cuyuxquihui, Papantla, Veracruz. Tesis de Maestría. Centro de Investigaciones Tropicales. Universidad Veracruzana. Veracruz, México.
Guerra P.A. (2016) Conocimiento y Evaluación de los Recursos Naturales Etnobiológicos de las Áreas de Montaña de Tamaulipas (Estado de Tamaulipas, México) Para Su Conservación, Manejo y el Desarrollo de las Comunidades Locales. Universidad Internacional de Andalucía. 
Gutierrez-Baez C. (1994) Icacinaceae. Flora de Veracruz. Fasciculo 80; INECOL. Xalapa, Veracruz, México.
Gutiérrez B.C. & Burgos-Hernández M. (2012) Musaceae. Flora de Veracruz. Fascículo 156. Instituto de Ecología A. C. Centro de Investigaciones Tropicales. Xalapa, Veracruz, México.
Hernández-Fuentes L.M., Andrés-Agustín J., Espíndola-Barquera M.D.C., Castañeda-Vildózola A., Ballesteros-Patrón G., & Vera-Sánchez K.S. (2016) Recursos Genéticos de Anonáceas (Annonaceae) En México: Situación Actual y Perspectivas. Agroproductividad, 9(4).
Hernández Sandoval L., González Romo C.E. & González Medrano F. (1991) Plantas Útiles de Tamaulipas. Anales del Instituto de Biología. Serie Botánica, vol. 62, núm. 1, pp.1-38.
Hernández-Tapia A., & Mireli H.G. (2011) El Chilar: Un Policultivo Tradicional en Zontecomatlan, Veracruz, México. Cadernos de Agroecología, 6(2), 1.
Hornung-Leoni C.T. (2011) Bromeliads: Traditional Plant Food in Latin America Since Prehispanic Times. Polibotánica (32), 219-229.
Ibarra-Manríquez G., Ricker M., Angeles G., Sinaca S. & Sinaca M.A. (1997) Useful Plants of the Los Tuxtlas Rain Forest (Veracruz, Mexico): Considerations of Their Market Potential
Jiménez R. (1980) Cannaceae. Flora de Veracruz. Fascículo 11. INIREB. Xalapa, Veracruz, México.
Krömer T., Acebey R.A., Armenta-Montero S. & Croat T.B. (2019) Diversity, Distribution, and Conservation Status of Araceae in the State of Veracruz, Mexico. Annals of the Missouri Botanical Gardden 104: 10-32
Lara D.C., Peña F.B., Ovando L.M.M., & Boettler R.A.B. (2011) Los Quelites, Tradición Milenaria en México. Universidad autonoma Chapingo.
Lascurain-Rangel M. (1995) Marantaceae. Flora de Veracruz. Fascículo 89. Instituto de Ecología A. C.-University of California. Xalapa, Veracruz, México.
Lascurain-Rangel M., Avendaño-Reyes S., Amo S. & Niembro A. (2010) Guía de Frutos Silvestres Comestibles en Veracruz: Maite Lascurain...[et al.]; con la colaboración de Mirna Ambrosio, Melissa Covarrubias y Elsa Utrera. Fondo Sectorial para la Investigación, el Desarrollo y la Innovación Tecnológica.
Lascurain-Rangel M., Avendaño-Reyes S., López-Binnqüist C., López-Acosta J. C., Covarrubias-Báez M., & Duno-de Stefano R. (2013) Uso y Flora Leñosa Asociada a Oecopetalum mexicanum (Icacinaceae): Una Especie Comestible Nativa de la Sierra de Misantla, Veracruz, México. Botanical Sciences, 91(4), 477-484.
Lascurain-Rangel M., López-Binnqüist C., Avendaño-Reyes S. & Covarrubias M. (2017) The Plants Leaves Used to Wrap Tamales in the Mexican State of Veracruz. Economic Botany, 71(4), 374-379.
Lazos-Ruíz A., Moreno-Casasola P., Guevara S., Gallardo C., & Galante E. (2016) El Uso de los Árboles en Jamapa, Tradiciones en un Territorio Deforestado. Madera y Bosques, 22(1), 17-36.
Lema P., Pérez M. A., Martínez M. T. & Navarro H. (2017) Importancia y Caracterización de Frutales Criollos en Dos Comunidades de Tuxpan, Veracruz. Revista Colombiana de Ciencias Hortícolas, 11(2), 306-313.
Linares E., R. Bye, N. Ortega & A.E. Arce. (2017) Quelites: Sabores y Saberes del Sureste del Estado de México. México, CDMX: Universidad Nacional Autónoma de México. 90 p.
López-Acosta J.C., Zamora-Pedraza G., Mendoza-Ramírez E., MacSwiney C. (2018) Recuperación de la Diversidad Florística en Plantaciones de Cítricos Abandonadas en el Sur de Veracruz, México: Implicaciones Para la Conservación. Revista Mexicana de Biodiversidad 89(2018):1212-1233
Lopéz Santiago, M.A. (2019) La Valoración de los Servicios Ecosistémicos Desde la Cosmovisión Indígena Totonaca. Madera y Bosques, 25(3).
López-Santiago A.A., López-Santiago M.A., Cunill-Flores J.M., & Medina-Cuéllar, S.E. (2019) Valor Socioeconómico de las Plantas para una Comunidad Indígena Totonaca. Interciencia, 44(2), 94-100.
López-Téllez A. & Avendaño Reyes S. (1999) Plantaginaceae. Flora de Veracruz. Fascículo 108. Instituto de Ecología A.C. University of California. Xalapa, Veracruz, México.
Lozada García D.M. (2019) Gestión para el Aprovechamiento de Plantas Alimenticias no Convencionales en un Huerto Periurbano Comunitario en Coatepec, Veracruz, México. Tesis de Maestría. Universidad Veracruzana. Veracruz, México. 
Mapes C, & Basurto F. (2016) Biodiversity and Edible Plants of Mexico. In: Lira R. Casas A, Blancas J (Eds) Ethnobotany of Mexico.  (pp. 83-131). Springer, New York, NY, 83-131 pp. [ISBN 2365-7561]. 
Martínez Pérez D., Gracía I.H., Antonio, M., González, I.M., & Genaro, E. (2013) La Pimienta Gorda en México (Pimenta dioica L. Merril): Avances y Retos en la Gestión de la Innovación (No. 633.83 M3).
Martínez y Pérez J.L. & Castillo-Campos G. (2015) Calophyllaceae. Flora de Veracruz. Instituto de Ecología A. C.Xalapa, Veracruz, México.
Martínez y Pérez J.L., Castillo-Campos G. & Fernando Nicolalde Morejón (2015) Clusiaceae. Flora de Veracruz. Fascículo 165. Instituto de Ecología A. C.Xalapa, Veracruz, México.
Martínez-García J. (1984) Phytolaccaceae. Flora de Veracruz. Fascículo 36. Instituto Nacional de Investigaciones sobre Recursos Bióticos. Xalapa, Veracruz, México.
McDonald A. (1994) Convolvulaceae II. Flora de Veracruz. Fascículo 74. Instituto de Ecología. Xalapa, Veracruz, México. 
Medellín-Morales S.G., Barrientos-Lozano L., Mora-Olivo A., Almaguer-Sierra P., Mora-Ravelo S.G. (2018) Conocimiento Tradicional y Valoración de Plantas Útiles en Reserva de Biosfera El Cielo, Tamaulipas, México. Agricultura, Sociedad y Desarrollo, Julio-Septiembre.
Medina-Martínez T., Villalón-Mendza H., Pérez H.J.M., Sánchez R.G. & Salinas-Hernández S. (2010) Avances y Perspectivas de Investigación del Chile Piquín en Tamaulipas, México. CienciaUAT. 4 (4): 16-21 (Abr-Jun 2010).
Mora-Olivo A., Hurtado G,M., Gaona-García G. & Treviño-Carreón J. (2009) Chochas: Las Flores Comestibles del Desierto. CienciaUAT, vol. 4, núm. 2, octubre-diciembre, pp. 10-13. 
Mora P., W. Morera, & M.  Sorensen. (1993) Las Jícamas Silvestres y Cultivadas (Pachyrhizus spp.). Centro Agronómico Tropical de Investigación y Enseñanza (CATIE). Royal Veterinary and Agricultural University of Denmark. Turrialba, Costa Rica.
Morales-Arroyo S. & Alanis-Flores G. (2004) Leguminosas Silvestres Usadas como Alimentos y Bebidas, por la Población Rural en el Matorral Espinoso Tamaulipeco. Facultad de Ciencias Biológicas, Universidad Autónoma de Nuevo León. 
Moreno N.P. (1980) Caricaceae. Flora de Veracruz. Fascículo 10. INIREB. Xalapa, Veracruz, México.
Narave Flores H. (1983) Juglandaceae. Flora de Veracruz. Fascículo 31. Instituto Nacional de Investigaciones sobre Recursos Bióticos. Xalapa, Veracruz, México.
Nash D.L. & Moreno N.P. (1981) Boraginaceae. Flora de Veracruz. Fascículo 18. INIREB. Xalapa, Veracruz. México.
Nash D.L. & Nee M. (1984) Verbenaceae. Flora de Veracruz. Fascículo 41. Instituto Nacional de Investigaciones sobre Recursos Bióticos. Xalapa, Veracruz, México.
Nee M. (1984) Ulmaceae. Flora de Veracruz. Fascículo 40. Instituto Nacional de Investigaciones sobre Recursos Bióticos. Xalapa, Veracruz, México.
Nee M. (1986) Solanaceae. Flora de Veracruz. Fascículo 49. Instituto Nacional de Investigaciones sobre Recursos Bióticos. Xalapa, Veracruz, México.
Nee M. (1993) Cucurbitaceae II. Flora de Veracruz. Fascículo 74. Instituto de Ecología. Xalapa, Veracruz, México. 
Nee M. (1993) Solanaceae II. Flora de Veracruz. Fascículo 72. Instituto de Ecología A. C. University of California. Xalapa, Veracruz, México.
Olguín-Palacios C., Álvarez-Ávila M.C., & Asiain-Hoyos A. (2017) Investigación Aplicada para Manejo de Recursos Naturales del Solar Familiar Tropical. Agroproductividad, 10(7)33-38
Ordoñez M. & Pardo E. (1982) Estudio Etnobotánico de Tres Especies de Flores Comestibles en la Ciudad de Xalapa, Veracruz (No. 35225).
Ortega-Escalona F. & Castillo-Campos G. (1994) Notas Sobre la Vegetación de la Zona Arqueológica de el Tajín, Papantla, Veracruz, México
Pacheco L. (1981) Ebenaceae. Flora de Veracruz. Fascículo 16. INIREB. Xalapa, Veracruz, México.
Pecina-Martínez J.A., Mendoza-Castilo M.C., López-Santillán J.A., Castillo-González F., Mendoza-Rodríguez M. (2009) Respuesta Morfológica y Fenológica de Maices Nativos de Tamaulipas a Ambientes Contrastantes de México. Agrociencia 43: 681-694.
Pérez L.D.C.N. & Reyes S.A. (2002) Flora Útil del Municipio de Astacinga, Veracruz, México. Polibotánica, (14), 67-84.
Pietersen S., López-Acosta J., Gómez-Díaz J. & Lascurain-Rangel M. (2018) Floristic Diversity and Cultural Importance in Agroforestry Systems on Small-scale Farmer's Livelihoods Central Veracruz, México. Sustainability 10, 279; doi:10.3398
Poot-Matu J., Centurión-Hidalgo D., Espinosa Moreno J., Cázares Camero J., Mijangos Cortés M.A. (2002) Rescate e Identificacion de Raíces y Tuberculos Tropicales Subexplotados del Estado de Tabasco, México. Etnobiología 2(1):61-75.
Quero H. (1994) Arecaceae. Flora de Veracruz. Fascículo 81. Insituto de Ecología A. C. Xalapa, Veracruz, México.
Rendón Aguilar B. (2001) Plantas, Cultura y Sociedad: Estudio Sobre la Relación Entre Seres Humanos y Plantas en los Albores del Siglo XXI (No. QK 901. P53 2001).
Reyes-Betanzos A. & Álvarez-Ávila M.C. (2017) Agrobiodiversidad, Manejo del Huerto Familiar y Contribución a la Seguridad Alimentaria. Agroproductividad, 10(7) 58-63.
Ricaño-Rodríguez J., Ramos-Prado J.M., Cocoletzi-Vásquez E., Hipólito-Romero E. (2018) El Estudio Genómico del Cacao (Theobroma cacao L.); Breve Recopilación de sus Bases Conceptuales. Agroproductividad 11(9)29-35.
Ricárdez-Luna G., Aguilar-Rivera N., Galindo-Tovar M.E., Debernardi-Vázquez T. (2016) Diagnóstico de la Producción de Zarzamora (Rubus sp.) En la Zona Centro de Veracruz, México.Agroproductividad  9(9) 34-38.
Ricker M. (2001) Manejo y Evaluación Económica de una Especie Arbórea de la Selva Tropical: El "Mamey" (Pouteria sapota) en: Plantas, Cultura y Sociedad. Estudio Sobre la Relación Entre Seres Humanos y Plantas en los Albores del Siglo XXI. Rendón Aguilar B., Rebollar Domínguez S., Caballero Nieto J., Martínez Alfaro M.A. (Eds.) SEMARNAP. UAM. México.
Rodríguez García C.P. (2019) Divulgación del Conocimiento Tradicional de la Flora del Área Privada de Conservación Talhpan, Papantla, Veracruz. Tesis de Especialidad. Universidad Veracruzana.
Rooduijn B., Bongers F. & van der Wal H. (2018) Wild Native Trees in Tropical Homegardens of Southeast Mexico: Fostered by Fragmentation, Mediated by Management. Agriculture, Ecosystems & Environment, 254, 149-161
Rosado-May F.J. (1985) Comercializacion de las Hortalizas Regionales en Cardenas Tabasco, Mexico. Horticultura Mexicana 1(2), 93-100.
San Martín Romero E., Ceballos Hernández P., Salinas Castro A., Ruíz Montiel C. (2015) Identificación de Hemípteros Asociados al Guanábano (Annona muricata L.) en Veracruz, México. En  Anonáceas. Plantas Antiguas. Estudios Recientes. Parte 2. Vidal-Lezama E., Vidal M.N.A. & Vidal, H.L. (Comp.) Universidad Autónoma Chapingo. Versión Electrónica. Chapingo, Texcoco, Edo. de México.
Sánchez Trinidad L. (2017) Las Flores en la Cocina Veracruzana, en Cocina Indígena y Popular 75. Ed. Secretaría de Cultura. Dirección General de Culturas Populares, Indígenas y Urbanas. ISBN: 978-607-745-787-9
Sánchez-Sánchez M. (1996) Olacaceae. Flora de Veracruz. Fascículo 93. Instituto de Ecología A. C. University of California. Xalapa, Veracruz, México.
Sánchez Sánchez O., Rodríguez O.V., Herrera J.M. & Herrera D.S. (2020) El Piñón Mexicano No Tóxico (Jatropha curcas L.): Importancia y Fundamentos Prácticos Para su Propagación, Siembra y Cuidados. México: Instituto Literario de Veracruz SC.
Sánchez-Vindas P. (1990) Myrtaceae. Flora de Veracruz. Fascículo 62. Instituto de Ecología A.C. University of California. Xalapa, Veracruz, México.
Senterre B. & Castillo-Campos G. (2009) Campanulaceae. Flora de Veracruz. Fascìculo 149. Instituo de Ecología A. C. Xalapa, Veracruz, México.
Serrano-Ysunza A.A., van der Wal H., Gallardo-Cruz J.A., Ramos-Muñoz D.E., & Vaca R.A. (2018) A 6-Year Longitudinal Study on Agrobiodiversity Change in Homegardens in Tabasco, México. Agroforestry Systems, 92(6), 1485-1494.
Soejarto D. (1984) Actinidaceae. Flora de Veracruz. Fascículo 35. INIREB. Xalapa, Veracruz. México.
Sosa V. (1979) Araliaceae. Flora de Veracruz. Fascículo 8. INIREB. Xalapa, Veracruz. México
Sosa V., Schubert B.G. & Gómez-Pompa A. (1987) Dioscoreaceae. Flora de Veracruz. Fascículo 53. Instituto Nacional de Investigaciones sobre Recursos Bióticos. Xalapa, Veracruz, México.
Tepetlan S., Vergara Rodríguez D. & Krömer T. (2010) Estudio del Uso Potencial de Bromeliaceae en el Estado de Veracruz, México. Poster. Conference: Economic Botany 2010 - 51st Annual Meeting
Taylor K.R. (1983) Martyniaceae. Flora de Veracruz. Fascículo 30. Instituto Nacional de Investigaciones sobre Recursos Bióticos. Xalapa, Veracruz, México.
Treviño-Carreón J., Mora-Olivo A., Carreón-Pérez A. & Valiente-Banuet A. (2011) Descubriendo el Valor de los Magueyes Tamalipecos. CienciaUAT. 5(3): 34-40.
Urías-Hermosillo M. (2000) Totonacas de Veracruz. Proyecto Perﬁles Indígenas de México, Documento de trabajo. 
Valenzuela G.M., Hernández, P.D.H., & López W.M. Diversidad de Leguminosas Comestibles en Comunidades Indígenas CH'oles de la Sierra de Tabasco.
Vázquez-García J.A., Castro-Arce E., Muñiz-Castro M.A., Cházaro-Basáñez M.J. (2012) Magnolia zoquepopolucae (subsection Talauma, Magnoliaceae), A New Species From Sierra de Santa Marta, Veracruz, Mexico. Phytotaxa 57: 51–55.
Vázquez-García V., Godínez-Guevara L., Montes-Estrada M., Montes-Estrada M. & Ortiz-Gómez A.S. (2004) Los Quelites de Ixhuapán, Veracruz: Disponibilidad, Abastecimiento y Consumo. Agrociencia, 38(4), 445-455.
Vazquez-Garcia V. (2008) Gender, Ethnicity, and Economic Status in Plant Management: Uncultivated Edible Plants Among the Nahuas and Popolucas of Veracruz, Mexico. Agriculture and Human Values, 25(1), 65-77.
Vergara-Rodríguez D. (2013) Diversidad y Distribución de las Especies del Género Peperomia (Piperaceae) en el Estado de Veracruz. Tesis de maestría. CITRO. Universidad Veracruzana. Veracruz, México.
Vergara-Rodriguez D.  & Kromer T. (2011) ¿Conoce Usted el Cilantro de Monte? Gaceta Universitaria Veracruzana, 188, 24-26.
Vidal H.L., Vidal M.N.A., Colorado J.J., Vidal M.E.C., Ruiz B.R., Ruíz R.J., Chiquito C.R.G., Rivera F.A. & Alemán C.I. (2015) Recursos Fitogenéticos de las Anonáceas en el Estado de Veracruz. En: Anonáceas. Plantas Antiguas. Estudios recientes. Parte 2. Vidal-Lezama, E.; Vidal M. N. A.; Vidal H. L. (Comp.) Universidad Autónoma Chapingo. Versión electrónica. Chapingo, Texcoco, Edo. de México.
Villarreal Q.J.A. (2013) Asteraceae. Tribu Lactuceae. Flora de Veracruz. Fascículo 160. Instituto de Ecología. Xalapa, Veracruz, México. 
Vovides A. (1983) Zamiaceae. Flora de Veracruz. Fascículo 26. Instituto Nacional de Investigaciones sobre Recursos Bióticos. Xalapa, Veracruz, México.
